# Supplementary material for: Cochlear dysfunction is associated with styrene exposure in humans
Source: PLoS One. 2020 Jan 21;15(1):e0227978. doi: 10.1371/journal.pone.0227978 (PMC6974250; doi:10.1371/journal.pone.0227978)
Supplement: S1 File — (XLS) [file pone.0227978.s001.xls]

## Sheet: Data Set Styrene Sliwinska-Kowalska et al
Group	Gender	Age	Tenure	Current_styrene_exposure	Acetone	Dichloromethane	LIfetime_styrene_exposure	Total_lifetime_noise_exposure	Mean_lifetime_noise_exposure	Current_exposure_index	PTARE1000	PTARE2000	PTARE3000	PTARE4000	PTARE6000	PTARE8000	PTARE12000	PTARE16000	PTALE1000	PTALE2000	PTALE3000	PTALE4000	PTALE6000	PTALE8000	PTALE12000	PTALE16000	ABR_I_RE	ABR_III_RE	ABR_V_RE	ABR_I_LE	ABR_III_LE	ABR_V_LE	DPOAE_SNRRE500	DPOAES_SNRRE1000	DPOAE_SNRRE1500	DPOAE_SNRRE2000	DPOAE_SNRRE3000	DPOAE_SNRRE4000	DPOAE_SNRRE5000	DPOAE_SNRRE6000	DPOAE_SNR_LE_500	DPOAE_SNR_LE_1000	DPOAE_SNR_LE_1500	DPOAE_SNR_LE_2000	DPOAE_SNR_LE_3000	DPOAE_SNR_LE_4000	DPOAE_SNR_LE_5000	DPOAE_SNR_LE_6000	Delta_5_Right
1	1	46	17	44.7	21	89	759.9	127.786	79.9408	6.1	25	20	50	60	55	30	105	#NULL!	15	15	60	65	50	25	80	#NULL!	1.78	4.2	5.8	2.04	4.16	5.72	9.9	15.8	15.9	14.5	11.1	0.1	7.6	9.3	9.9	14.9	17.7	17.2	14.7	9.3	13.8	12	-0.42
1	1	34	8	40.8	5.5	88.4	326.4	121.654	78	6.4	25	40	35	45	25	20	50	90	30	40	40	55	30	30	45	85	2.2	3.92	5.64	1.76	3.96	5.72	19.2	19.2	16.2	15.8	20.5	17.4	13.8	10.3	19.2	19.2	16.2	15.8	20.5	17.4	13.8	10.3	-0.56
1	1	30	8	26.1	5.5	88.4	208.8	123.79	77.7057	6.4	20	20	20	30	35	20	30	50	25	25	35	40	30	30	40	70	1.68	3.64	5.64	1.64	3.72	5.68	7.2	13.7	24.3	21.4	23.2	25.1	26.4	17.8	3.2	19.4	13.9	16.4	20.2	19.9	19.1	13.4	-0.12
1	1	29	8	123.7	84.2	90.2	989.6	123.754	80.1	7.1	10	10	15	40	35	20	85	110	10	15	15	25	40	20	70	#NULL!	2.12	3.84	5.48	2	3.84	5.6	-7.4	5.5	19.9	22.9	9.2	-6.3	-6	-5.4	-2.9	4.2	18.3	19.4	17.8	12.6	16.5	15.7	0.01
1	1	50	27	141	21	89	3807	127.036	78.1	6.1	15	25	25	30	30	25	100	#NULL!	15	15	40	35	40	35	90	#NULL!	1.8	3.96	5.64	1.88	3.92	5.64	-4.1	-9.7	11.8	7.2	10	-1.9	7.2	9.6	-0.1	0.7	16.6	15.8	15	-4	6.8	1.2	-0.08
1	1	38	12	46.5	47.8	85.6	558	127.004	80.92	6.3	20	20	10	55	35	40	25	65	10	15	25	45	50	15	20	55	1.8	3.96	6.2	1.8	4	6.24	7.4	17.3	23.4	13.2	15	18.1	1.5	-11.9	6.5	21.2	18.4	16.2	13.8	2.2	0.4	-2.2	0.21
1	1	29	7	39.4	7.9	70.8286	275.8	119.312	75.1474	4.34286	10	15	10	20	15	10	30	60	10	15	10	25	10	10	30	65	1.68	3.84	5.24	1.68	3.84	5.2	7.3	-8.8	0.1	-13.6	3.3	0.1	-13	2.6	8	12.1	21	9.1	28.1	13.2	6.5	12	-0.25
1	1	31	4	80.8	85.7	1	323.2	120.543	79.9	1.8	15	15	15	10	25	20	55	110	10	10	10	10	25	15	55	110	1.84	3.84	5.68	1.68	3.8	5.64	2.3	20	15.9	18	18.5	14.9	17.6	13.7	2.2	3.3	8.1	6.4	19.2	3.2	5.1	8	0.36
1	1	46	13	85.8	5.5	88.4	1115.4	120.262	74.5	6.4	15	10	10	15	15	40	80	105	15	10	10	45	40	40	80	110	1.92	3.76	5.72	1.76	3.64	5.64	0.1	10.3	8.6	16.5	17.2	17	12	16.4	-0.2	-3.9	11.3	15.4	14.1	18.9	13.3	-19.7	-0.24
1	1	30	7	147.9	104.5	1	1035.3	126.221	82.0556	3.2	15	15	15	15	25	15	35	90	15	20	20	20	30	15	40	100	1.72	3.84	5.72	1.64	3.8	5.8	1.9	1.1	7.6	7.5	20.6	22.9	16.7	9.6	6.7	8.1	6.7	5.1	20.1	26	26.2	21.9	-0.07
1	1	30	4	94.8	47.8	85.6	379.2	120.643	80	6.3	20	10	10	10	10	20	60	85	15	10	10	10	30	10	55	110	1.64	3.8	5.92	1.64	3.88	5.88	-9	6	24.5	14.8	22.4	27.1	29.5	25	-10.7	-5.3	17.5	12.6	19.5	23.4	26	31.5	0.05
1	1	34	9	96.4	5.5	88.4	867.6	128.541	82.1577	6.4	20	20	30	20	25	5	45	#NULL!	25	20	25	20	20	10	40	80	1.92	3.84	5.76	1.68	3.68	5.72	12.4	19.3	26.6	28.3	27.5	25.5	23	29	7.5	4.9	27	30.9	22.3	20.1	29.4	27.4	-0.12
1	1	28	5	96.4	5.5	88.4	482	118.156	75.7518	6.4	10	10	15	15	35	35	75	#NULL!	10	10	10	15	35	25	85	100	1.92	4.16	6.16	1.68	4.2	6.08	4.5	9.5	16.6	28.5	15.9	12.2	26.6	9	5.2	15	19.6	28.8	19	25	30.1	15.1	-0.52
1	1	31	11	47	21	89	517	125.137	80.1	6.1	15	15	15	15	25	15	45	110	10	15	10	15	25	15	45	105	1.56	3.84	5.56	1.64	4	5.76	7.7	13.1	12	-9.1	14.7	6.5	14.6	8.1	8.1	8.4	6.1	0.6	1.8	0.3	-1.1	-7.3	0.41
1	1	27	5	80.8	85.7	1	404	118.612	77	1.8	5	5	10	15	10	5	30	60	10	5	5	10	20	15	40	85	1.64	3.84	5.76	1.76	3.8	5.36	6.2	10.6	21.7	18.8	25.4	15.8	26.6	25.7	6.2	10.6	21.7	18.8	25.4	15.8	26.6	25.7	-0.28
1	1	40	1	94.8	47.8	85.6	94.8	109.623	75	6.3	10	15	15	15	20	5	35	105	10	10	10	10	20	5	40	105	2.08	4	5.68	1.64	4	5.72	12.6	21.9	24.2	22.8	20.1	12.2	19.3	17.8	9.9	7.5	19.5	17	22.7	21.6	29.1	27.6	-0.08
1	1	25	7	80.8	85.7	1.1	565.6	123.074	80	1.8	20	25	30	40	35	25	60	90	20	25	30	35	25	20	40	90	2.08	3.96	5.84	1.76	3.88	5.76	11.5	26.7	24	19.2	14.1	15.6	9.2	15.3	8.7	23.7	25.1	13.9	24.3	15.1	20.4	16.9	-0.15
1	1	25	5	40.8	9.8	93.4	204	121.612	80	5.5	15	15	15	15	10	15	45	75	15	10	15	15	20	20	50	75	1.48	3.68	5.28	1.48	3.64	5.4	12.8	20.8	30.6	26.3	26.8	14.2	26.8	25.2	8.9	21.7	32.1	24.7	25.8	17	23.1	25.6	-0.32
1	1	42	23	74.7826	21	6.1	1720	125.24	74.6	6.1	10	10	10	15	30	20	55	105	15	10	15	25	40	15	55	100	1.88	4.2	6.12	1.64	4.08	6.24	10.9	13	22.4	15.7	29.8	19.4	25.1	14	6.7	13.8	20.2	20.2	26.7	26.3	6.4	7.3	-0.18
1	1	37	13	48.8	21	89	634.4	130.988	84.324	6.1	15	10	35	35	5	5	30	75	15	10	20	25	20	5	40	80	1.76	3.52	5.4	1.68	3.52	5.4	9.6	10.6	19.1	16.2	15	24.5	29.9	26.9	8.6	10.1	14	21.7	26	29.3	32.8	32.5	-0.1
1	1	35	15	54.1	5.5	88.4	811.5	123.884	77.5	6.4	10	15	10	15	5	0	45	105	10	10	10	15	0	0	85	110	1.64	3.72	5.52	1.52	3.56	5.48	5.3	11.7	12.2	10.1	19.6	11.5	14.8	18.5	-4.2	6.6	7.9	4.4	20.1	22.4	21.1	16.7	-0.42
1	1	25	2	123.7	84.2	90.2	247.4	115.633	78	7.1	60	40	20	20	25	15	40	80	60	40	15	15	30	10	35	85	1.84	3.72	5.4	1.96	3.8	5.52	7	4.7	6.5	9.7	7.6	7.9	3.2	12.2	3.2	4.1	-1.7	-9.3	4.4	13.6	18	19	-0.22
1	1	40	18	52.6611	3.3	62.1222	947.9	123.484	76.3084	4.05944	15	10	15	15	30	15	40	110	15	10	10	10	30	5	45	#NULL!	2	3.84	5.72	1.92	3.84	5.24	0.3	13.4	24.9	24.9	26.5	14.9	7.7	-3.1	3.7	11.9	20.7	28.4	21.4	13.9	3.5	8.6	-0.36
1	1	39	19	91.4	5.5	88.4	1736.6	125.61	78.2	6.4	10	10	10	15	5	0	35	105	10	10	10	10	20	20	25	110	1.72	3.8	5.56	1.76	3.92	5.56	16.1	21.7	22.4	16.1	19.4	23.4	16.8	16.3	5.9	-2.2	10.5	9	13.8	23.8	23.2	18.4	-0.15
1	1	27	5	40.8	1	71	204	121.066	77.4127	6.08	10	10	5	5	5	5	55	90	5	5	10	10	10	10	70	90	1.48	3.8	5.32	1.64	3.84	5.24	7.3	19.7	20.8	25.4	26.9	13	23.4	27.2	-7.9	4.5	18.9	18.2	24.4	15.3	18.8	29.1	-0.15
1	1	48	7	14	2	45.4	98	117.574	74.5	2.3	10	10	10	45	30	25	50	85	10	15	15	25	35	20	45	105	1.56	3.92	5.72	1.52	3.96	5.8	6.1	5.1	24.7	19	15.2	11.5	13.8	20.7	7.5	4.2	10.7	20.4	18.8	18.8	16.7	14.4	-0.51
1	1	47	8	40.8	9.8	93.4	326.4	123.754	80.1	5.5	10	10	15	35	55	5	65	#NULL!	15	10	10	15	40	20	60	#NULL!	1.72	3.96	5.8	1.72	3.88	5.8	10.4	15.7	17.9	19.9	21.1	22.3	22.8	22.9	2.5	4.8	16.8	18.2	24	30.8	20.5	26.1	0.04
1	1	23	4	80.8	1.1	85.7	323.2	123.143	82.5	1.8	20	20	20	20	20	15	40	65	10	10	10	20	15	10	30	65	1.72	3.84	5.48	1.48	3.84	5.48	11.9	20.9	23.7	24.5	22.6	16.6	25	26.3	10.6	17	23.2	17.5	22.2	15.6	18.6	16.3	-0.21
1	1	58	32	80.2	21	89	2566.4	127.874	78.2	6.1	15	10	40	45	65	75	#NULL!	#NULL!	15	10	55	60	65	50	#NULL!	#NULL!	1.76	4.08	6.16	1.88	4.28	6.12	4.7	3.1	14.6	12.9	3	-17.5	0.8	-1.1	2.6	7.1	16.4	17.4	4.6	3.8	-2.9	-2.5	-0.45
1	1	31	7	77.3	21	89	541.1	117.574	74.5	6.1	15	15	10	30	25	15	45	#NULL!	20	15	15	25	20	15	45	95	1.92	3.84	5.68	1.88	3.68	5.56	6	7.9	12.6	23.3	18.3	22.4	12.4	17.6	-2.4	4.2	11.2	22.9	22.4	8.8	9.9	17.5	-0.44
1	1	40	18	90.6	21	89	1630.8	125.275	78.1	6.2	20	25	20	40	25	20	50	#NULL!	20	20	30	40	30	10	35	100	1.56	3.68	5.28	1.48	3.68	5.36	7.4	15.8	17	11.6	18.5	9.9	18.7	19.8	1.9	11.5	15.4	12.4	15.8	18.2	22.4	20.9	-0.77
1	1	34	4	77.3	21	89	309.2	118.843	78.2	6.1	20	35	35	35	40	35	60	90	15	15	15	25	30	5	50	80	1.6	3.88	6.12	1.96	4	6.08	1.2	12.2	-0.6	-2.3	-11.1	-18.1	-0.5	-4.4	9.3	22.4	14.8	16.7	15.3	-1	3.8	6.5	0.13
1	1	48	26	103.269	4.66923	78.4769	2685	128.883	79.4894	5.52308	40	45	65	65	60	65	#NULL!	#NULL!	35	50	60	70	55	55	#NULL!	#NULL!	1.68	3.88	6	1.68	3.84	5.84	-6.3	-4.2	-0.4	-3.7	-2.9	-3	-3.9	-3.4	-11	-8.3	5.1	-8.7	-13.9	-5.4	1.8	-6	-0.08
1	1	33	14	67.2	5.5	88.4	940.8	120.584	74.5	6.4	20	25	30	20	30	15	75	#NULL!	20	20	15	30	50	35	80	110	1.88	3.88	6.08	1.68	3.76	6	6.1	13.2	3.7	7.4	13.9	10.4	12.2	12	-14.7	-3.4	5	10.2	14.1	8.5	0.5	5.3	-0.28
1	1	39	19	58.7	21	89	1115.3	127.51	80.1	6.1	15	30	35	35	35	40	55	105	15	30	40	40	55	45	60	#NULL!	1.84	3.92	5.92	1.96	3.96	5.92	4.7	9.8	10.9	11.2	14.1	15.6	10.8	5.5	11.6	5	9	9.2	8.4	16	5	-3.4	-0.03
1	1	32	10	96	5.5	89	960	124.723	80.1	6.4	10	5	10	30	25	10	45	55	10	10	10	10	35	15	35	70	1.72	3.64	5.44	1.6	3.68	5.48	9.9	19.6	17.4	15.2	21.8	14.3	14.7	15.8	15.6	14.5	16.8	20.2	23.6	19.6	8.8	9.8	-0.72
1	1	33	11	37.3364	8.84545	61.2545	410.7	128.81	83.7739	3.87273	10	5	15	10	25	10	45	80	5	10	10	20	15	5	65	80	1.88	3.76	5.56	1.76	3.76	5.56	15.2	21.5	27.2	24.1	27.3	21.5	26.7	13.9	7.7	19.7	27.5	28.6	22.7	18.7	22.9	20.2	-0.02
1	1	35	8	39.3	4.3	26.3	314.4	118.154	74.5	1.8	15	10	15	10	25	5	30	90	10	5	10	5	25	15	30	90	1.8	3.72	5.56	1.76	3.72	5.48	10.1	13.9	14.8	11.3	21	7.6	15.2	13.7	6.4	11.4	6.4	8.6	20.1	14.2	20.1	19.1	-0.36
1	1	28	2	22.2	4.3	26.3	44.4	111.633	74	1.8	10	10	10	15	15	10	40	100	15	10	10	15	15	10	40	100	1.8	3.72	5.2	1.6	3.72	5.32	6.1	13.9	19.4	17.3	23.5	25.4	23.2	21.4	1.6	11.5	25	18.5	28.6	25.1	23.1	24.8	-0.08
1	1	49	22	89.2727	44.0273	80.5455	1964	127.196	78.2597	5.89091	20	35	45	50	60	45	110	#NULL!	10	20	35	55	70	60	90	110	1.4	4.32	6.04	1.6	4.24	6.04	-8.1	10.8	17.7	9.5	7.6	9.6	-16.2	-1.9	4.8	14	17.3	10.9	9	5.1	-1.4	-7.2	-0.47
1	1	28	7	40.8	9.8	93.4	285.6	123.074	80	5.5	20	15	15	15	20	15	40	75	15	10	10	10	20	10	50	70	1.8	3.92	5.84	1.8	3.8	5.72	2.2	11	13.5	23.7	25.7	26.8	26.6	29	4.7	18.3	26.4	28.9	21.6	14.2	20.6	14.9	-0.22
1	1	43	24	96.9	21	89	2325.6	126.625	78.2	6.1	20	20	25	25	35	20	50	105	20	20	20	25	35	15	70	105	1.84	3.92	5.8	2	3.88	5.8	-3.3	-17.1	12.8	24.2	19	11.7	9.1	13	-3.9	2.8	17.5	15.6	12.4	6.7	17.1	15.9	-0.21
1	1	32	9	30.1	21	89	270.9	122.365	78.2	6.1	10	10	15	45	20	20	80	#NULL!	10	10	10	40	30	15	50	85	1.64	3.88	5.56	1.6	3.92	5.52	-7	2.1	3	8.7	12.3	14.6	11	7.4	6.5	3.9	4.7	9.8	11.8	11.3	14.9	14.1	-0.1
1	1	28	6	40.8	9.8	93.4	244.8	122.504	80.1	5.5	15	15	15	20	15	15	50	65	15	15	15	10	10	10	40	70	1.6	3.64	5.36	1.6	3.8	5.68	1.2	1.4	14.3	9	15.6	17	19.1	20.4	-7	-1.8	8.3	13.7	16.9	8.7	16	#NULL!	0.17
1	1	38	6	34	33.9	1	204	124.982	79.9457	0.8	10	25	35	40	25	0	45	110	10	10	40	35	20	5	55	#NULL!	1.52	3.8	5.56	1.56	3.8	5.36	0.3	20.8	21.8	23.3	20.8	21.3	24.9	19.1	-5.1	16.7	16.2	17.7	19.5	13.1	22.6	22.7	-0.23
1	1	34	9	46.1	21	89	414.9	122.165	78	6.1	10	10	10	10	10	5	30	75	5	5	45	35	10	25	35	85	1.88	3.76	5.84	1.6	3.92	5.68	7.9	26.1	26.6	24.6	24.9	26.8	26.2	24.4	7.5	24.5	30	27.3	19	28.1	27.8	25	-0.24
1	1	24	5	80.8	85.7	1.1	404	124.112	82.5	1.8	15	15	10	15	25	20	40	80	15	20	30	40	25	15	45	90	1.88	3.88	5.72	1.56	3.8	5.4	7.5	21.5	18.6	17.2	18.9	9.8	19.6	18.1	5.3	18.1	14.3	13.8	10.6	-0.8	5.5	16.1	-0.62
1	1	24	5	80.8	85.7	1	404	121.512	79.9	1.8	5	5	5	5	5	5	40	70	5	5	5	5	10	5	30	85	1.56	3.68	5.36	1.56	3.68	5.32	13.7	24.7	26.9	25.5	26.7	25.6	26.1	30.6	13.3	20.6	29.9	28.1	28.2	23.1	24.7	26.9	-0.23
1	1	29	9	32	43.3	1	288	124.065	79.9	0.8	10	10	10	10	25	15	55	105	10	25	20	20	20	20	50	90	1.56	3.8	5.68	1.52	3.72	5.6	12.9	21.9	25.6	13	17.8	-1.2	3.6	-4.6	8.7	18.9	0.6	0.6	4.3	8.3	9.6	1.3	-0.3
1	1	34	3	18.5	3.58333	21.9167	55.5	112.602	74	1.5	15	15	35	45	15	5	55	75	10	10	30	30	25	10	35	90	1.68	3.68	5.44	1.64	3.68	5.36	8	16.3	15.1	16.3	18.2	14.2	19	23.9	5.8	15.2	15.8	12.4	13.6	3.9	9	17.6	-0.4
1	1	29	7	26.7	21	89	186.9	123.174	80.1	6.1	15	10	20	35	15	10	40	50	15	15	20	25	15	5	35	65	1.84	3.96	5.88	1.84	4	5.84	8.8	20.7	22.8	27.9	23.8	16.9	11.7	1.7	9	16.7	25.4	23.8	26.5	14.9	16.2	3.2	-0.24
1	1	49	28	96.4	5.5	88.4	2699.2	123.594	74.5	6.4	20	35	30	25	30	40	80	#NULL!	25	40	35	25	25	45	105	#NULL!	1.8	4.04	6.16	2.04	4.04	5.88	-4.3	3.4	2.6	-4	5.2	1.9	1.1	4.8	#NULL!	#NULL!	#NULL!	#NULL!	#NULL!	#NULL!	#NULL!	#NULL!	-0.24
1	1	24	5	53.7	21	89	268.5	121.712	80.1	6.1	15	15	10	20	35	30	75	90	20	15	15	30	40	35	70	110	1.96	3.84	5.44	1.84	3.84	5.44	0.6	9	21.1	22	33	29.7	33.6	27	2.3	3.8	12.2	17.7	27.7	14.8	14.7	18.3	-0.19
1	1	44	10	22.4	2.66	102.17	224	124.153	79.5303	5.95	5	5	15	20	10	5	70	110	15	5	25	20	30	10	25	110	1.72	3.84	5.72	1.76	3.88	5.64	5.1	13.6	21.5	20.2	24.3	24.6	22.1	10.4	1.8	15.4	23.5	17.8	22.6	22	12.8	-1.5	-0.32
1	1	25	5	85.5	200.8	1.2	427.5	121.512	79.9	3.6	10	10	10	10	15	5	35	60	5	10	10	10	15	5	40	55	1.68	3.6	5.24	1.64	3.56	5.2	5.6	17.2	24.1	15.9	23.4	26.2	23.9	25.9	5.8	15.5	25.9	17.1	23.6	24.5	28.9	22.1	-0.16
1	1	33	10	14.5	1.9	45.4	145	122.623	78	2.3	10	10	15	35	45	5	35	90	10	15	35	60	25	10	80	#NULL!	1.64	3.76	5.68	1.68	3.76	5.64	12.8	13.9	18.3	8.3	8.3	13	9.4	16.7	12.1	20.4	25.2	9.7	14.5	3.3	9.4	11.2	-0.1
1	1	47	23	77.8	21	89	1789.4	128.34	80.1	6.1	20	15	15	25	40	20	40	80	10	20	20	25	40	30	60	80	1.88	3.8	5.8	1.88	3.84	5.8	7.9	11.5	20.6	16.4	22.4	18.7	17.7	10.2	3.5	6.6	18.6	14.1	8.4	9.1	15.4	8.1	-0.57
1	1	42	15	45.8	21	89	687	126.484	80.1	6.1	20	35	35	35	40	35	75	#NULL!	15	15	15	25	30	10	50	90	1.72	3.96	5.76	1.64	3.92	5.56	0.4	-11.2	-0.4	5.2	11.5	-0.9	9.6	6.2	1.1	9.3	11.9	11.4	13.5	6.1	14.1	7.5	-0.05
1	1	43	19	86.3	9.8	93.4	1639.7	125.61	78.2	5.5	10	15	10	10	25	10	80	#NULL!	10	10	15	15	15	10	50	110	1.68	3.88	5.88	1.8	3.84	5.88	7	16.1	14.2	21.4	21.8	15.3	9.5	15	-2.9	7.5	15.5	11.4	21.9	11	11.1	10.3	-0.45
1	1	24	5	32.64	7.84	74.72	163.2	124.874	83.2616	4.4	15	10	10	10	10	10	45	80	10	10	15	15	10	30	55	80	1.72	3.88	5.48	1.64	3.76	5.72	8.9	9.7	9	17.7	19.3	16.8	19.4	16.7	-4.6	3.4	5.1	11.7	19	5.7	2.6	6.4	-0.04
1	1	22	3	40.8	9.8	93.4	122.4	119.694	80.3	5.5	50	55	55	50	55	45	#NULL!	#NULL!	40	50	55	55	55	45	#NULL!	#NULL!	1.4	3.72	5.56	1.48	3.68	5.52	-5	-5.5	-4.4	-6.6	-3.5	-5.7	-7.5	-6.7	-0.1	-4.9	-2.7	-3.7	-7.8	-15.2	-0.9	-21.1	-0.45
1	1	32	8	14.5	1.9	45.4	116	124.887	80.7222	2.5	15	15	15	15	15	10	40	110	15	10	10	15	20	15	50	#NULL!	1.68	3.72	5.56	1.56	3.8	5.64	5.7	19	23.2	22.1	24.1	23.4	22.6	30.3	7.4	12.3	19	25.4	20.1	24.2	22.9	29	0
1	1	43	21	79	21	89	1659	126.045	78.2	6.1	20	15	20	20	30	15	65	#NULL!	25	20	20	25	35	25	50	#NULL!	1.72	4.08	5.28	1.8	3.92	5.44	5.3	4.2	-1.6	-2.2	-14.3	-6.9	10.6	-8.2	10	-1.9	3.3	-1.7	5	16.3	9.9	6.5	0.17
1	1	40	19	52.5158	7.31053	90.5053	997.8	126.008	78.5974	6.02105	10	10	10	10	10	10	65	95	10	10	10	10	20	10	85	105	1.56	3.88	5.48	1.6	3.84	5.52	4.4	12.5	27.9	29.1	26.7	17.9	24.2	28.7	8	19.5	29.8	28.5	27.2	24.7	23.9	21.2	0.24
1	1	32	12	77.3	21	89	927.6	128.312	81.3845	6.1	10	15	20	30	5	0	30	90	5	10	15	25	15	5	40	85	1.64	3.72	5.6	1.6	3.68	5.64	0	0	0	0	0	0	0	0	7.2	12.1	19.2	15.5	13.5	16.5	13.3	3.5	0.33
1	1	31	6	20.0833	1.58333	53.4	120.5	122.729	80.3247	3	10	15	15	15	15	5	30	80	15	10	10	25	25	20	40	80	1.68	3.68	5.4	1.56	3.64	5.44	7.2	16	23.4	20.9	20.5	16.6	13.7	23	4.2	8.2	20.3	21.2	21.6	16.6	24.1	28.7	0.05
1	1	24	3	22.2	4.3	26.3	66.6	117.394	78	1.8	5	5	5	5	25	10	35	85	5	5	5	5	15	5	35	60	1.44	3.48	5.4	1.48	3.52	5.36	19.5	2.5	22.4	25.3	29.4	24.2	28.4	23.3	8.6	5.2	20.5	27.8	30.1	26.6	32.7	14.6	-0.24
1	1	35	9	26.1889	3.5	66.7333	235.7	125.029	80.864	3.72222	20	10	10	30	40	20	50	105	15	20	15	15	35	5	30	70	1.72	3.76	5.56	1.72	3.76	5.6	7.8	9.4	21.4	11.1	25.7	20.8	15	15.6	5.5	9.2	19.9	12.7	21.3	22.7	3.3	6.8	0.17
1	1	28	5	80.8	85.7	1	404	121.312	79.7	1.8	15	10	10	10	15	10	35	60	10	10	10	10	10	10	30	55	1.72	3.68	5.52	1.52	3.72	5.48	12.2	11.3	17.9	17.1	17.8	9.2	7.7	17.8	7.8	11.9	23.8	24.1	19.7	3.1	15.8	19	-0.65
1	1	29	7	94.8	47.8	85.6	663.6	121.274	78.2	6.3	15	15	10	20	15	10	55	90	15	10	10	10	25	15	50	100	1.88	3.48	5.48	2.04	3.76	5.48	4	9.4	9.6	12.4	10.3	9.5	13.6	7.1	1.3	2.6	6	8.1	17.4	11.4	9.6	18.5	0.05
1	1	32	10	40.8	9.8	88.4	408	122.723	78.1	5.5	25	20	20	35	25	20	60	100	15	25	25	40	35	25	75	105	1.68	3.96	5.4	1.8	3.84	5.4	8.1	20.2	19.8	16.4	18.6	13.2	13.8	16.4	7.7	10.3	19.4	12.6	0	1.8	3.6	-0.1	0.01
1	1	25	3	123.7	84.2	90.2	371.1	123.394	84	7.1	15	15	15	15	20	15	65	#NULL!	15	15	15	20	15	40	70	90	1.72	3.84	5.64	1.76	3.8	5.6	16.2	23	27.4	28.8	21	16.7	22.8	17.9	2.4	18	23.3	25	18.3	13.9	13	14.2	-0.19
1	1	44	2	1.65	3.225	1	3.3	110.384	74	0.075	30	40	40	35	35	25	#NULL!	#NULL!	45	50	45	55	45	50	#NULL!	#NULL!	1.6	3.8	5.72	1.6	3.8	5.6	1.4	8.2	8.5	8.7	7.3	-9.5	-7	4.3	-0.1	-2.4	3	-10	9.6	0.4	-6.5	7.1	-0.4
1	1	45	13	38.5	21	89	500.5	127.001	80.6179	6.1	25	20	20	70	80	50	#NULL!	#NULL!	15	15	15	40	75	30	#NULL!	#NULL!	1.92	4.08	6.08	1.88	4.2	6.16	8.7	20	19.7	15.7	16.3	-6.6	-11.1	0.1	8.3	21.2	21.4	19	18.7	12	10.3	6.6	0.16
1	1	27	7	96.4	5.5	88.4	674.8	118.474	75.4	6.4	15	15	20	20	25	15	#NULL!	#NULL!	15	10	15	15	25	15	#NULL!	#NULL!	1.64	3.8	5.8	1.64	3.72	5.72	-3.6	1.6	12	10.4	15.7	11.7	10.6	5.3	0.8	11.7	5.8	9.3	20.8	7	21.3	15.9	-0.57
1	1	35	8	25.7	21	89	205.6	118.154	74.5	6.1	45	35	30	25	15	0	45	95	55	45	45	35	30	20	40	90	1.56	4	5.8	1.8	3.96	5.76	-11.5	-2.1	10.1	7.1	8.2	10.1	10.2	12.1	-16.6	-2.2	5.8	-0.9	-20.5	-2.5	8.3	9.3	-0.08
1	1	28	8	15.225	4.6	77.35	121.8	123.662	80.0085	5.45	25	45	15	10	10	5	35	30	10	25	15	20	10	10	45	65	1.92	3.68	5.44	1.84	3.68	5.36	0.4	11.4	13.5	12.3	19.3	23.2	20.4	16.3	0	-2.9	-6.1	-4.8	5.1	10.1	14.9	5.5	-0.16
1	1	36	9	16.7	9.8	88.4	150.3	128.627	81.4515	5.5	25	25	25	30	30	25	70	95	15	10	20	20	15	10	55	100	1.88	3.88	5.96	1.96	3.92	6.16	0.1	-0.3	6.6	23.4	15.2	2.8	17.1	18.4	10.6	17	22	19.1	15.8	17	17.8	24.1	-0.94
1	1	48	22	80.1	5.5	88.4	1762.2	125.12	76.8797	6.4	20	20	25	45	90	65	#NULL!	#NULL!	15	20	20	55	85	75	#NULL!	#NULL!	2.32	4.12	5.92	1.72	4.12	5.96	0.1	6.7	15.6	18.2	3.2	5.8	-0.4	-6.2	-11.2	2.1	5.5	3.5	5.7	2.2	-9.6	-10.5	-0.88
1	1	41	7	62	21	89	434	123.174	80.1	6.1	30	20	30	55	60	30	85	#NULL!	20	20	15	25	20	0	50	#NULL!	1.72	3.76	5.8	1.76	3.76	5.76	-2.6	-7.7	7.2	10.5	19.6	14.9	15.2	-6.6	7	8.4	13.3	21.1	19.7	19.9	10	18.9	-0.37
1	1	42	23	77.7	21	89	1787.1	128.34	80.1	6.1	10	15	45	45	30	15	45	80	10	10	15	20	35	20	45	#NULL!	1.72	3.96	5.88	1.68	4	5.84	10.4	13.2	21.1	22.6	17.8	12.5	22	11.3	5.4	10.3	20.5	20.3	21.8	12.3	12.9	-2.6	-0.37
1	1	20	2	77.7	21	89	155.4	117.633	80	6.1	15	15	15	15	20	15	35	70	10	15	10	15	15	15	40	55	1.6	3.8	5.76	1.6	3.76	5.72	10	13.3	19.6	21.3	20.4	19.4	17	23.8	12.8	17.7	15.9	14.2	20.8	15.2	16.1	21.7	0.04
1	1	35	11	57.9	28	100	636.9	125.337	80.3	6.4	20	20	15	35	20	10	50	110	10	15	15	15	15	10	85	#NULL!	1.56	3.8	5.56	1.6	3.8	5.36	-2.9	3.3	11.3	13	26.4	26.1	26.8	25.3	4.4	0.6	8.8	17.7	23.8	25.7	21.1	14.5	-0.32
1	1	32	14	19.0286	3.68571	22.5429	266.4	126.162	80.0777	1.54286	25	10	10	20	15	5	50	70	20	10	10	10	10	5	45	85	1.56	3.76	5.8	1.48	3.88	5.76	-1	-5.7	3.2	7.4	17.1	20.6	-12	6.1	-8.8	-1.7	8.7	13.2	19.2	12.9	6.8	8.3	-0.61
1	1	36	10	23.3	21	80.1	233	119.123	74.5	6.1	15	10	10	10	10	20	40	70	10	5	5	5	15	5	35	65	1.68	3.96	5.88	1.6	4	5.88	7.9	4.8	16.3	17.7	29	22.1	24	5.5	-0.1	2.8	9	18.8	20.3	19.3	16.7	10.9	-0.9
1	1	30	6	41	41	1	246	126.404	84	1.1	15	10	15	20	20	20	50	110	10	10	10	20	40	10	45	90	1.56	3.72	6.04	1.56	3.84	6.04	6.8	9.9	15.1	21.8	25.4	20.3	18.5	13.1	6.5	15.6	17.7	22	22.7	18.6	23	11.2	0
1	1	22	4	41	41	1	164	124.643	84	1.1	15	10	10	10	10	5	40	65	15	10	10	10	30	20	55	80	1.68	3.92	6.04	1.68	3.92	6.04	-11.7	9.6	7.3	14.2	21	22.2	22	19.7	1.7	7	15.6	5.1	28.4	17.7	11.6	7.3	-0.21
1	1	37	3	27	27	1	81	123.394	84	0.9	15	20	25	50	25	15	60	90	25	20	45	50	25	20	80	110	1.64	3.76	5.8	1.64	3.76	5.72	2.7	15.1	2	2.1	-5.8	4.2	2.4	14.3	-1.9	5.4	-11.6	-10.2	-0.3	-13.7	5	5.6	-1.52
1	1	28	7	67	67	1	469	127.074	84	0.94	15	10	10	15	15	5	60	100	10	10	10	10	30	5	50	80	1.56	3.8	5.76	1.64	3.76	5.72	0.7	23.2	31.1	30.8	25.9	29.9	33.8	33.1	7.9	19.7	25.6	28.9	23.2	27.7	34	30.9	0.07
1	1	29	8	31	31	1	248	128.654	85	0.9	15	20	40	50	45	15	50	90	15	20	20	25	25	5	40	70	1.76	3.72	5.68	1.68	3.68	5.48	8.2	16.5	11.9	6.3	-0.4	-7.7	-4.9	9.8	12.9	22	13.7	11.5	15	6.9	19.4	16.8	-0.57
1	1	26	4	41	41	1	164	124.643	84	1.1	10	10	10	10	10	5	35	75	10	10	10	10	10	10	40	80	1.56	3.88	5.76	1.56	3.88	5.6	-21.3	-10.5	13.4	7.5	18.3	18.2	26.7	31	-7.7	-7.1	20.6	21.1	21.2	14.9	25.7	22.8	-1.68
1	1	23	4	41	41	1	164	124.643	84	1.1	10	10	10	15	10	5	25	55	10	5	5	5	10	0	35	70	1.96	3.88	5.72	1.72	3.88	5.68	5.1	-0.7	10	18	21.7	14.9	17.2	23.3	14.4	8.3	18.7	18.2	21.7	21.1	27.5	30.1	-0.61
1	1	39	11	15	15	1	165	129.037	84	0.5	15	10	10	10	20	5	30	100	15	10	20	25	30	20	75	#NULL!	1.56	3.88	5.52	1.88	3.92	5.76	-1.8	2.4	7.4	13.1	25.2	15.5	16.8	14.9	-14.1	-6.9	7.2	16.1	28.2	25	8	9.6	-0.8
1	1	43	5	41	41	1	205	125.612	84	1.1	25	25	40	45	50	40	95	#NULL!	15	15	30	50	35	15	80	#NULL!	2.2	3.68	5.36	2.16	3.76	5.68	-0.6	-2.2	-1	-3.6	2.2	-1	49	-3.9	-16.4	-1.2	12.4	10.4	2	-7.8	7.2	-5.8	-0.25
1	1	25	4	32	32	1	128	124.643	84	0.75	10	10	10	20	20	10	30	90	10	10	10	20	20	5	40	95	1.52	3.72	5.4	1.52	3.72	5.36	6.6	19.4	23.2	24.5	29.2	15.1	-1.4	27.1	15.3	20.9	25.7	24.1	29.3	18	25.4	28.5	-0.36
1	1	38	3	41	41	1	123	124.394	85	1.1	10	15	30	30	30	5	80	110	25	20	25	25	20	15	70	110	1.64	3.96	5.44	1.6	3.84	5.48	-0.5	2	11.4	13	13	10.5	11.4	10.3	-5	-1.8	-3.9	0.4	-2.9	-0.6	-0.4	4.8	-0.53
1	1	42	8	41	41	1	328	127.654	84	1.1	5	5	10	20	20	10	40	95	5	5	5	15	40	20	40	90	1.68	3.72	5.64	1.88	3.88	5.68	8.6	16.2	26.4	31.5	30.1	23	15.7	9.9	8.5	9.8	26	22.7	27.3	24.7	12.6	2	-0.36
1	1	25	5	41	41	1	205	125.612	84	1.1	10	20	15	15	30	30	40	110	10	25	10	10	35	35	60	105	1.6	3.68	5.64	1.64	3.68	5.6	-8.6	-4.6	-8.3	-12.1	1	2.2	16.9	5.9	10.4	16.4	23.4	18.9	17.9	19.1	18.2	8.9	-0.97
2	1	50	18	#NULL!	#NULL!	#NULL!	#NULL!	143.2	96	#NULL!	25	30	45	65	20	20	75	#NULL!	30	25	50	55	50	35	#NULL!	#NULL!	2.16	3.92	5.52	1.92	3.96	5.56	13	10.2	19.7	6.3	0.2	-9.4	0.5	-27.1	2.7	13.2	19.1	16.9	13.1	7.2	3.2	0	-0.54
2	1	39	17	#NULL!	#NULL!	#NULL!	#NULL!	140.9	94	#NULL!	25	15	20	20	30	25	60	#NULL!	20	20	20	15	20	20	60	105	1.72	3.6	5.36	1.6	3.6	5.44	-3.6	4.7	4.9	14	22.7	9.1	5.1	6.1	-4	6.3	6.1	13.9	19	13.9	6.7	3.6	-0.11
2	1	51	30	#NULL!	#NULL!	#NULL!	#NULL!	143.2	93	#NULL!	20	40	50	55	40	35	#NULL!	#NULL!	25	50	60	65	55	45	#NULL!	#NULL!	1.76	4.08	5.52	1.88	4.16	5.44	4.4	0.8	12.6	7.1	1	-9.8	-32	-27.5	3.8	4.7	2.1	8.1	-8.7	-15.5	-4.2	-14.7	0.06
2	1	25	7	#NULL!	#NULL!	#NULL!	#NULL!	128.1	87.4	#NULL!	15	5	5	20	5	0	40	75	10	5	5	10	10	5	30	55	1.68	4	5.6	1.6	3.96	5.24	6.9	17.2	13.3	11.7	20	22.4	21.8	22.5	12.9	10.4	11.7	12.2	21.3	20.6	28.3	28.5	-0.1
2	1	29	2.5	#NULL!	#NULL!	#NULL!	#NULL!	134.1	95.5	#NULL!	15	15	20	25	15	10	80	#NULL!	15	10	25	60	40	20	95	#NULL!	1.44	3.8	5.96	1.4	3.8	5.8	4.4	5.6	22.4	23.3	19	22.3	16.4	27.3	3.3	9.4	23.1	20.9	13.6	-10.6	-19.2	7.1	-0.31
2	1	29	7	#NULL!	#NULL!	#NULL!	#NULL!	131.1	88	#NULL!	20	30	15	15	10	15	50	75	20	25	15	15	25	10	45	85	1.68	3.8	5.8	1.68	3.76	5.64	7.8	10.3	14.1	1.8	18.2	14.1	15.2	5.7	11.6	14.1	7	1	17.3	18	18.2	17.2	-0.24
2	1	44	22	#NULL!	#NULL!	#NULL!	#NULL!	136	88	#NULL!	20	20	60	60	40	25	50	100	30	45	65	70	65	45	65	100	1.92	3.92	5.92	1.92	4.04	5.88	#NULL!	14.9	11.9	21.8	8.2	-2.1	-4.3	1.3	5.8	13.4	15.5	9.8	10.8	1.5	9.9	2.5	0.18
2	1	54	35	#NULL!	#NULL!	#NULL!	#NULL!	143.6	93	#NULL!	40	45	55	95	110	105	#NULL!	#NULL!	30	40	60	95	100	100	#NULL!	#NULL!	1.84	4.28	6.24	1.84	4.64	6.24	-11.3	-6	1.3	5.3	-2.1	-1.4	-2.2	1.9	1.4	14.5	11	1	-1.9	-0.5	-1.9	-10.1	0.14
2	1	31	10	#NULL!	#NULL!	#NULL!	#NULL!	140.3	95.7	#NULL!	10	10	5	15	10	10	55	85	5	10	10	10	25	5	60	85	1.72	3.36	5.4	1.68	3.84	5.36	12	19.3	22.2	26.4	20	17.1	10.4	5.5	9.3	17.3	20.9	10.8	17.9	23.2	19.7	13.4	0.21
2	1	48	27	#NULL!	#NULL!	#NULL!	#NULL!	135.7	85.9	#NULL!	25	30	30	50	35	30	100	#NULL!	25	40	50	70	45	35	95	#NULL!	1.76	3.8	5.72	1.68	3.76	5.68	2.7	3	6.3	6.2	9.8	4.2	8.1	4.9	7.8	-1.1	10.1	4.7	-9.5	-5.8	-12	-4.4	-0.72
2	1	30	10	#NULL!	#NULL!	#NULL!	#NULL!	140.1	94	#NULL!	10	15	10	25	30	5	45	#NULL!	5	10	15	15	40	25	15	40	1.76	4	5.56	1.8	3.88	5.56	12.3	20.2	16	15.6	17.4	21.5	21.3	18.5	8.3	19.2	16.3	4.4	19.8	23.6	16.9	15.4	-0.44
2	1	44	12	#NULL!	#NULL!	#NULL!	#NULL!	136.8	91.4	#NULL!	15	25	15	20	20	30	55	#NULL!	10	15	15	15	35	25	50	#NULL!	1.88	4.08	6.08	2	4.04	6.16	-4.2	10.5	8.1	4	-9.3	-5.5	-1.7	-1	2.9	9.2	12.8	14.3	9.4	1.5	6.3	-4.6	0.12
2	1	53	34	#NULL!	#NULL!	#NULL!	#NULL!	141.1	91.2	#NULL!	40	45	55	55	50	35	80	#NULL!	35	50	50	50	50	45	70	#NULL!	1.64	4.28	6.24	1.68	4.12	6.2	3.4	7.2	7.4	13.9	-1.6	-1.9	7.6	-5.2	-6.8	-4.1	-4	-5.7	-6.9	-9.4	-2.7	-5.9	-0.33
2	1	48	30	#NULL!	#NULL!	#NULL!	#NULL!	139	89.6	#NULL!	20	15	20	25	25	20	80	110	15	15	25	45	35	20	70	100	1.8	4.04	6.04	2	4	6.12	7.2	14.4	17.3	19.2	21.8	21.9	12.3	5	9.8	14.7	15.9	21.1	19.3	21.9	19.1	18.4	-0.28
2	1	23	5	#NULL!	#NULL!	#NULL!	#NULL!	135.6	94	#NULL!	10	15	10	5	5	5	25	60	10	5	5	5	10	5	25	70	1.6	3.84	5.92	1.56	3.88	5.92	10.1	15.3	29.2	25.1	14.9	10.6	19.2	14.8	15.5	14.9	23	22.7	21.7	8.1	11	10	-0.08
2	1	40	15	#NULL!	#NULL!	#NULL!	#NULL!	143.4	97	#NULL!	15	10	10	65	40	10	45	#NULL!	10	5	5	35	50	20	60	#NULL!	1.52	3.52	5.44	1.56	3.52	5.44	18	11.1	22.1	16.5	27	3.3	5.6	6.4	12.5	17	18	17.1	23.7	22.6	20.2	13.4	-0.07
2	1	30	10	#NULL!	#NULL!	#NULL!	#NULL!	139.3	94.7	#NULL!	15	15	45	30	20	10	70	100	20	15	25	30	15	5	45	100	1.6	3.76	5.72	1.8	3.8	5.8	10.7	22.4	15	15.3	13	19.1	16.9	18.2	9.4	19.9	16.8	19.3	17.1	8.6	23.8	22.3	-0.14
2	1	28	3	#NULL!	#NULL!	#NULL!	#NULL!	132.4	93	#NULL!	10	15	15	10	15	15	25	35	15	10	10	10	20	5	20	45	1.56	3.96	5.92	1.68	3.92	5.8	7.8	12	23.1	24.7	27.4	20.6	20.2	17.8	4.8	8.2	23.2	24.8	25.9	28.3	25.4	23.7	-0.24
2	1	38	13	#NULL!	#NULL!	#NULL!	#NULL!	138.8	93	#NULL!	30	25	25	20	35	20	95	#NULL!	20	20	20	20	15	10	50	95	1.52	3.92	5.68	1.76	3.92	5.68	1.8	-5.3	-4.6	-0.6	-2.9	-11.2	-15	3.7	-1.8	10.9	15.4	15.1	15.2	5.1	7	11.7	0.1
2	1	32	12	#NULL!	#NULL!	#NULL!	#NULL!	143.8	98.4	#NULL!	15	15	15	20	25	10	25	75	15	10	10	25	20	5	30	80	1.72	3.56	5.52	1.64	3.48	5.52	5.7	-7	24.3	25.8	13.9	21.4	28.5	21.6	0	0	0	0	0	0	0	0	0.18
2	1	55	35	#NULL!	#NULL!	#NULL!	#NULL!	143.1	93	#NULL!	35	60	65	75	85	70	#NULL!	#NULL!	35	60	65	75	85	70	#NULL!	#NULL!	2.08	4.16	6.04	1.68	4.16	5.76	-8.8	-3.8	2.7	-5.2	-6.8	2.1	-20.6	-2.4	2.4	5.6	-7.5	-7.9	-25.3	-12.3	-2.3	-4.3	-0.3
2	1	40	20	#NULL!	#NULL!	#NULL!	#NULL!	143.6	96	#NULL!	20	25	30	35	40	25	65	#NULL!	15	30	30	30	25	10	65	#NULL!	1.8	3.88	5.92	1.92	3.92	5.52	2.8	11.7	12	9.2	14.2	6.9	10.9	8.6	1.7	5.4	8.3	12.8	5.8	3.7	17.5	4.3	0.28
2	1	47	30	#NULL!	#NULL!	#NULL!	#NULL!	142.4	93	#NULL!	10	10	40	40	45	30	100	110	15	15	55	65	55	35	90	#NULL!	1.8	4.2	6	2	4.04	5.96	0.9	2.6	13	9.9	15.4	13.6	-6	1.4	2.8	11.7	12	9.2	14.2	6.9	10.9	8.6	0.17
2	1	41	10	#NULL!	#NULL!	#NULL!	#NULL!	138.6	94	#NULL!	25	35	30	40	30	10	55	110	20	35	20	25	25	10	35	105	1.72	3.72	5.72	1.72	3.8	5.64	10.2	20.2	24.9	18.6	19.6	19.7	19.3	17.2	5.3	17	18.5	19	18	22.4	18	19.1	0.12
2	1	28	4	#NULL!	#NULL!	#NULL!	#NULL!	128.6	88	#NULL!	15	15	10	25	15	10	25	75	10	5	10	15	10	5	30	75	1.56	3.8	5.72	1.56	3.84	5.68	5.3	-15.7	12.5	8	8.6	8.1	7	-5.2	5.7	6.6	15.3	9.2	12.6	6.9	13.1	3	-0.65
2	1	28	4	#NULL!	#NULL!	#NULL!	#NULL!	133.6	93	#NULL!	10	15	15	5	10	10	60	85	10	10	15	10	10	10	55	80	1.56	4.08	5.64	1.48	4	5.6	6	11.1	12.2	18.2	22.6	15.6	12.7	7.3	8.2	12.9	3	13.8	19.1	15.5	1.7	11.2	-0.19
2	1	30	5	#NULL!	#NULL!	#NULL!	#NULL!	138.7	95	#NULL!	20	15	15	25	20	15	70	110	15	10	10	15	15	10	55	95	1.68	4	5.76	1.68	3.92	5.8	6.5	20.3	19	12.1	21.2	7	6.6	4.6	10.2	16.6	22.2	18.4	14.2	9.6	-9.5	2.1	0.13
2	1	41	15	#NULL!	#NULL!	#NULL!	#NULL!	135	88.6	#NULL!	10	10	30	40	50	65	#NULL!	#NULL!	10	20	35	35	50	45	#NULL!	#NULL!	1.76	3.84	5.76	1.64	3.92	5.84	-5	7	10.4	16.9	16.4	10.9	10.9	-7.3	6.1	3.8	7.7	13.5	7.7	11.9	15.3	0.4	-0.08
2	1	49	30	#NULL!	#NULL!	#NULL!	#NULL!	142.4	93	#NULL!	70	75	70	75	80	70	110	#NULL!	65	70	70	70	80	65	95	#NULL!	1.72	3.88	5.96	1.6	3.92	5.2	#NULL!	#NULL!	#NULL!	#NULL!	#NULL!	#NULL!	#NULL!	#NULL!	#NULL!	#NULL!	#NULL!	#NULL!	#NULL!	#NULL!	#NULL!	#NULL!	0.09
2	1	49	23	#NULL!	#NULL!	#NULL!	#NULL!	143.6	95.4	#NULL!	35	55	65	95	95	105	#NULL!	#NULL!	15	15	55	80	100	90	#NULL!	#NULL!	1.52	4.28	5.88	1.52	4.24	5.96	-6.9	2.1	4.9	6.1	-6.8	-2.8	-7.5	-8	-4.3	1.4	1.9	18.8	2	-8.8	-7.8	-9.5	0.12
2	1	45	21	#NULL!	#NULL!	#NULL!	#NULL!	137.8	90	#NULL!	10	10	30	35	45	15	110	#NULL!	5	20	35	40	60	25	95	#NULL!	1.8	4	5.48	1.68	3.92	5.44	2.9	5.4	3.3	10.3	5.1	6.4	20.4	2.4	-3.8	12.8	17.2	12	4.4	1	2.2	5.1	0.62
2	1	50	32	#NULL!	#NULL!	#NULL!	#NULL!	134.8	85.1	#NULL!	40	60	70	65	65	55	85	105	65	65	60	70	70	75	#NULL!	#NULL!	1.84	4	5.96	1.68	4	5.92	1.3	2.3	1.8	2.3	-5.5	-19.9	-22.3	-8.5	3.1	-7.3	-3	2.1	-3	-0.3	-10	-6.5	0.25
2	1	37	8	#NULL!	#NULL!	#NULL!	#NULL!	136.7	93	#NULL!	10	10	15	25	20	15	65	90	10	5	10	25	15	10	65	95	1.56	3.76	5.56	1.6	3.88	5.64	1.7	9.8	23.3	23.6	23.3	21.5	16.7	14	8.7	5.7	24.9	22.3	24.8	25.1	24.4	16	0.04
2	1	49	30	#NULL!	#NULL!	#NULL!	#NULL!	142.4	93	#NULL!	35	50	55	60	75	55	#NULL!	#NULL!	30	50	45	45	50	40	#NULL!	#NULL!	1.72	3.76	5.04	1.64	3.72	5.08	2	4.4	-5.6	-8.2	-4.2	-8.2	-16.1	-2	2.9	9.9	4.4	13.2	12	5.2	0.2	-17.4	0.21
2	1	30	9.5	#NULL!	#NULL!	#NULL!	#NULL!	130.3	85.9	#NULL!	10	15	15	25	50	30	75	#NULL!	15	15	25	35	60	30	95	#NULL!	1.68	3.68	5.2	1.68	3.68	5.28	6.2	16.3	16.2	13.9	13.2	-6	4.8	-14.4	1.6	5.6	18.9	21.9	13.7	3.8	6.8	-7.3	-0.6
2	1	52	32	#NULL!	#NULL!	#NULL!	#NULL!	144.7	95	#NULL!	20	20	25	55	85	30	#NULL!	#NULL!	30	30	45	60	95	70	#NULL!	#NULL!	1.56	3.52	5.92	1.92	3.48	5.84	1.9	6.4	14.5	14.4	-6.7	-6.5	-4	-14	-9.4	-12	3	-2.4	0.3	-5.5	-5.9	-9.6	-0.04
2	1	28	5	#NULL!	#NULL!	#NULL!	#NULL!	134.6	93	#NULL!	15	10	25	20	20	55	100	110	10	15	10	20	45	50	90	#NULL!	1.88	4.08	6	1.64	4.12	5.96	15.5	19.8	27.6	15.4	19.1	15.4	33.3	14.1	15.7	23.1	26.5	29.1	27.6	14.1	15.2	-3.3	-0.08
2	1	28	9	#NULL!	#NULL!	#NULL!	#NULL!	134.2	90	#NULL!	10	10	10	30	10	10	40	60	15	5	10	25	15	0	45	65	1.6	3.96	5.98	1.72	4	6	11.1	19.6	25.9	22.8	17.4	12.8	21.3	11.2	14.4	21.1	28.1	26.6	29.4	16.4	13.8	14.2	-0.24
2	1	46	22	#NULL!	#NULL!	#NULL!	#NULL!	143	95	#NULL!	10	20	55	60	55	45	55	105	10	20	30	45	60	45	80	#NULL!	#NULL!	#NULL!	#NULL!	#NULL!	#NULL!	#NULL!	13.7	12.1	21	24.4	6.9	-7.2	0.4	4.7	6.3	15.4	19.7	18.1	14.1	6.4	12.2	4	0.16
2	1	43	25	#NULL!	#NULL!	#NULL!	#NULL!	149	100.1	#NULL!	15	20	15	25	35	5	45	#NULL!	15	20	20	30	20	10	60	#NULL!	1.6	3.84	5.6	1.64	3.84	5.68	-11.5	-10.8	5.1	14.1	11.9	3.3	3.5	-3	-6.2	8.5	8.9	-17.1	20.4	15.6	3.1	2	-0.7
2	1	50	31	#NULL!	#NULL!	#NULL!	#NULL!	142.5	93	#NULL!	15	15	60	65	65	40	110	#NULL!	20	20	60	65	65	40	100	#NULL!	1.68	3.6	5.6	1.88	3.48	5.64	-19.9	-6.6	2.3	8	-2.9	-9.1	-4.3	-11.2	-9.9	-8.6	-3.1	5.4	-2.4	-3.5	-5.1	-12.2	0
2	1	42	9	#NULL!	#NULL!	#NULL!	#NULL!	138.2	94	#NULL!	15	10	10	20	25	5	60	#NULL!	15	10	10	25	45	15	55	#NULL!	1.72	3.88	6.08	1.68	3.88	6.16	#NULL!	23	12.1	18.4	23.9	29.7	21.7	12.7	12.4	21	19.2	3.1	13.4	21	6.8	-2.1	0.2
2	1	51	32	#NULL!	#NULL!	#NULL!	#NULL!	142.7	93	#NULL!	20	65	55	45	35	30	70	#NULL!	25	65	60	55	55	50	90	#NULL!	1.84	3.68	5.64	1.68	3.68	5.56	-7.2	5.4	5	1.4	-8.3	-9.7	-12	8.4	1.7	8.7	3.6	0.8	-1.3	-5.4	-4.7	-8.3	-0.1
2	1	49	28	#NULL!	#NULL!	#NULL!	#NULL!	142.1	93	#NULL!	10	30	45	45	40	25	80	#NULL!	10	15	20	45	25	20	100	#NULL!	1.52	3.88	5.88	1.56	3.96	5.76	4.5	8.4	13.6	10.9	10.3	4.9	7.7	-0.7	-15.5	8.2	17.9	13.1	9.5	6.1	16.1	-12.5	-0.22
2	1	28	8	#NULL!	#NULL!	#NULL!	#NULL!	134.7	92.3	#NULL!	10	10	10	15	15	10	35	65	10	5	10	10	15	15	45	85	1.68	3.88	5.88	1.64	3.88	5.88	#NULL!	24.8	23.9	24.6	21.4	12.7	20.5	11.9	12.1	25.9	26.6	20	23.5	20.2	15	13.7	-0.7
2	1	45	26	#NULL!	#NULL!	#NULL!	#NULL!	142.6	93.9	#NULL!	20	15	45	55	45	30	80	#NULL!	10	20	55	55	70	70	90	110	1.76	4.08	5.68	1.68	3.88	5.56	2.2	14.5	18.2	27.4	7.2	-5.3	-17	1	5.1	17.2	21.2	20.4	4.8	-5.2	-3.6	-7.5	0.13
2	1	24	6	#NULL!	#NULL!	#NULL!	#NULL!	132.4	90	#NULL!	10	5	5	5	10	5	25	50	5	5	5	5	25	5	30	55	1.56	3.8	5.76	1.64	3.8	5.8	10.2	16.8	18.8	17.5	23.1	22.5	27.4	29.3	#NULL!	20.5	21.1	17.7	21.3	15.3	23.7	14.1	0.08
2	1	27	9	#NULL!	#NULL!	#NULL!	#NULL!	134.2	90	#NULL!	5	10	15	55	5	5	30	65	5	5	40	55	15	5	30	75	1.56	3.76	5.36	1.56	3.76	5.16	12.1	14.7	9.1	14.5	21	-1.6	9.3	26.5	7.1	10.1	21.9	15.8	4.5	-0.3	22	27.3	0.44
2	1	48	28	#NULL!	#NULL!	#NULL!	#NULL!	136.1	92.4	#NULL!	15	30	45	80	90	100	#NULL!	#NULL!	25	55	55	55	65	45	85	#NULL!	1.76	3.96	5.72	1.68	3.88	5.8	8.3	16.3	19.4	16.1	12.6	-9.7	-2.2	-2.2	6.2	20	12.7	6	-2.8	-11.2	-4.7	-1.5	0.09
2	1	48	28	#NULL!	#NULL!	#NULL!	#NULL!	139.2	90.1	#NULL!	25	25	30	35	40	30	90	#NULL!	20	25	50	45	40	20	75	#NULL!	1.68	3.84	5.92	1.68	3.8	5.88	#NULL!	#NULL!	#NULL!	#NULL!	#NULL!	#NULL!	#NULL!	#NULL!	#NULL!	#NULL!	#NULL!	#NULL!	#NULL!	#NULL!	#NULL!	#NULL!	0.12
2	1	47	29	#NULL!	#NULL!	#NULL!	#NULL!	142.2	93	#NULL!	10	15	20	20	45	35	110	#NULL!	15	30	30	45	35	55	#NULL!	#NULL!	1.84	4.12	5.76	1.8	3.96	5.92	0	5.3	14.5	10.2	17.2	11.6	15.2	4.3	4.3	6.6	10	4.7	9.6	5.8	1.9	10.3	0.01
2	1	32	5	#NULL!	#NULL!	#NULL!	#NULL!	129.6	88	#NULL!	10	5	5	15	5	15	35	105	10	10	15	15	15	20	45	105	1.64	3.92	5.52	1.64	3.92	5.8	11.8	18.9	21.5	22.4	28.5	22.8	27.4	24.5	-2.3	18.1	16.2	16.6	21.6	22.2	24	24	-0.24
2	1	43	26	#NULL!	#NULL!	#NULL!	#NULL!	144.6	95.8	#NULL!	25	20	25	35	55	25	100	#NULL!	15	10	30	50	50	50	95	#NULL!	2.04	4.2	5.6	2	4.36	5.6	-14.3	-6.3	5.6	6.8	14.5	8.9	0.8	-3.2	-1.4	1.8	6.8	10.2	9.3	-9.5	3	5.2	0.08
2	1	51	30	#NULL!	#NULL!	#NULL!	#NULL!	141.4	93	#NULL!	10	10	10	10	5	5	80	110	15	5	15	15	15	15	60	100	1.6	4	5.84	1.6	4	5.88	#NULL!	16.2	11.7	9.2	14.1	1.4	14.5	6.8	12.2	13.3	15.1	13.2	19.5	19	14.4	19.9	-0.18
2	1	53	35	#NULL!	#NULL!	#NULL!	#NULL!	136.8	87.4	#NULL!	20	20	35	40	55	55	110	#NULL!	25	40	70	60	65	65	#NULL!	#NULL!	1.52	3.92	5.8	1.44	3.96	5.76	3.7	0.6	12.9	4.2	4.8	3.5	-3.3	0.9	-5.6	3	4.4	5.2	-2.7	1.9	7.3	-3.6	-0.85
2	1	51	28	#NULL!	#NULL!	#NULL!	#NULL!	138.3	88	#NULL!	10	10	15	25	35	20	50	110	15	15	20	40	40	20	40	110	1.68	3.72	5.72	1.72	3.68	5.76	1.5	4.1	22.7	22.3	17.2	17.8	2.4	9.8	2.7	1.2	15.8	13.8	16.1	10.2	-3	6	-0.23
2	1	43	9	#NULL!	#NULL!	#NULL!	#NULL!	135.1	86	#NULL!	20	15	55	65	65	70	105	110	15	15	70	90	95	95	#NULL!	#NULL!	2.12	3.64	5.96	1.88	4	6.08	8.7	8.3	8.2	10.3	-1.5	-11.6	-14.7	-5.4	-1.7	3.2	7.2	11	0	-0.3	-6.1	0.3	-0.04
2	1	41	23	#NULL!	#NULL!	#NULL!	#NULL!	138.4	96	#NULL!	15	10	10	10	25	10	45	105	10	15	15	10	25	15	75	#NULL!	1.56	3.84	5.8	1.72	3.8	5.84	9.9	17.6	12	11	13.5	5.2	7.5	-1.6	9.9	15.5	10.5	8.6	11.8	11.9	9.3	-16.7	-0.11
2	1	51	30	#NULL!	#NULL!	#NULL!	#NULL!	142.4	93	#NULL!	20	25	50	60	50	80	95	#NULL!	25	35	75	70	65	50	90	#NULL!	2.2	4	6.4	1.6	4	6.4	#NULL!	#NULL!	#NULL!	#NULL!	#NULL!	#NULL!	#NULL!	#NULL!	#NULL!	#NULL!	#NULL!	#NULL!	#NULL!	#NULL!	#NULL!	#NULL!	0.25
2	1	41	17	#NULL!	#NULL!	#NULL!	#NULL!	143.9	97	#NULL!	10	15	15	15	20	15	10	75	10	10	10	15	15	25	95	110	1.68	4.12	5.92	1.76	4.04	5.84	9.1	18.5	22.9	22.4	20.4	12.2	16.8	12.3	-8.1	16.6	16.4	22.3	10.7	7.6	12.3	0.7	-0.12
2	1	52	34	#NULL!	#NULL!	#NULL!	#NULL!	137.9	88	#NULL!	15	20	20	20	35	20	65	#NULL!	15	20	30	30	40	30	70	#NULL!	2.08	4.16	6.52	1.96	3.96	6.52	#NULL!	-4.9	-12	-6.5	-14	-4.6	-12.6	-9	-7.2	1.5	16.2	16.6	11.4	7.1	9.2	1.9	0.28
2	1	35	4	#NULL!	#NULL!	#NULL!	#NULL!	138.6	98	#NULL!	10	10	10	5	10	10	50	90	15	15	15	15	10	10	45	70	1.68	3.92	5.96	1.72	3.96	5.8	4.1	12	16.2	13.8	25.8	24.1	11	9.6	1.4	-2.4	9.9	7.8	15.1	7.9	16.5	26.7	-0.61
2	1	47	21	#NULL!	#NULL!	#NULL!	#NULL!	135.8	88	#NULL!	15	10	35	45	35	15	75	#NULL!	15	10	25	40	50	20	70	105	2	3.88	5.68	1.92	3.92	5.72	7.5	20.8	27.3	25.5	19.1	12.8	3.2	15.4	7.3	17.8	27.3	26.2	29.2	5.1	8.8	14	-0.35
2	1	43	19	#NULL!	#NULL!	#NULL!	#NULL!	144.4	97	#NULL!	15	15	10	15	15	10	60	105	10	10	15	20	40	35	55	95	1.8	3.84	5.84	1.72	3.8	5.8	12.1	13	8.5	14.3	15.8	16.2	10.9	10.2	9	15.3	13.6	17.8	13.5	15.1	12.4	8.9	-0.16
2	1	30	3	#NULL!	#NULL!	#NULL!	#NULL!	126.4	87	#NULL!	10	15	15	5	5	5	35	60	15	25	30	15	15	10	45	65	1.6	3.76	5.92	1.6	3.76	5.88	17.4	16.6	23.1	21.5	21	24.3	31.7	31	11.3	18.1	8.5	7.5	18.6	10.6	21.6	25.1	-0.41
2	1	42	22	#NULL!	#NULL!	#NULL!	#NULL!	135	87	#NULL!	10	10	35	40	20	10	70	90	10	10	5	30	35	10	60	105	1.74	4.04	5.56	1.84	4.04	5.48	10.9	9.7	22.4	10.1	14.1	14.6	14.5	19.5	7.7	13.6	16	16	15.7	18.4	15.9	18.2	-0.06
2	1	23	3	#NULL!	#NULL!	#NULL!	#NULL!	136.4	97	#NULL!	15	15	10	15	10	10	20	60	20	15	20	20	20	15	40	90	1.52	3.96	5.76	1.6	3.96	5.76	6.3	15.9	15.1	16.5	24.2	18.5	23.1	22.1	11.3	11.9	15.8	12.8	16.3	26.5	21.8	20.1	-0.24
2	1	30	4	#NULL!	#NULL!	#NULL!	#NULL!	127.6	87	#NULL!	5	5	5	5	5	5	30	85	15	5	5	5	10	5	30	85	1.72	3.88	5.56	1.72	3.88	5.56	4.7	14.8	23.4	24.1	26.9	20.8	23.2	25.9	-0.2	-1.6	11	12.2	19.4	23.5	23.5	25.6	0.56
2	1	51	20	#NULL!	#NULL!	#NULL!	#NULL!	134.6	87	#NULL!	15	15	20	15	25	20	55	110	15	5	15	40	30	5	60	#NULL!	1.64	3.72	5.56	1.6	3.68	5.48	7.2	10.5	21.9	14.2	14.6	16.6	19.9	21.8	10.3	11.1	19.9	11.2	10.8	8	12.1	16.4	0
2	1	23	4	#NULL!	#NULL!	#NULL!	#NULL!	137.6	97	#NULL!	5	5	5	5	10	5	35	75	5	5	20	5	10	5	55	90	1.6	3.92	5.8	1.76	3.88	5.88	14.6	22	3.4	23.2	31.3	25.7	31.9	39.7	14.8	19.9	9	20.8	26.7	30.8	33.1	37.2	0.05
2	1	45	21	#NULL!	#NULL!	#NULL!	#NULL!	134.8	87	#NULL!	10	10	20	25	10	10	55	80	10	10	10	20	20	10	60	110	1.76	3.68	5.2	1.68	3.48	5.2	5.6	8.4	24.1	24.4	13.5	10.7	12.6	10.6	3.6	15.6	25.4	20.3	20.4	9	9.7	10.4	0.05
2	1	22	4	#NULL!	#NULL!	#NULL!	#NULL!	137.6	97	#NULL!	15	15	15	15	15	20	25	65	10	10	10	10	5	10	30	65	1.8	4.2	5.8	1.84	4.2	5.6	0.1	23.4	23.5	21	26.5	16.6	30.4	27.4	-0.6	8.2	17.7	19.6	25.6	22.3	27.4	32	0.1
2	1	29	4	#NULL!	#NULL!	#NULL!	#NULL!	137.6	97	#NULL!	10	15	15	15	15	35	55	90	10	10	5	5	10	15	50	90	2.04	3.6	6	1.76	3.96	5.88	2.6	13.1	29.1	25	19.3	20.6	30.3	13.1	5.4	16.6	29.4	29.1	26.3	23.7	28.7	9.8	-0.15
2	1	41	20	#NULL!	#NULL!	#NULL!	#NULL!	134.6	87	#NULL!	15	10	15	35	20	10	65	105	15	15	15	25	20	10	75	110	1.6	3.92	5.8	1.64	4.04	5.84	4.5	8.9	11.7	17.9	20.1	13.8	16.5	6.9	3.7	0.5	10.2	5.8	1.8	-6.9	-1.8	-8.4	-0.14
2	1	40	20	#NULL!	#NULL!	#NULL!	#NULL!	144.6	97	#NULL!	15	15	20	25	20	5	50	105	15	15	5	15	10	0	45	105	1.68	3.72	5.68	1.6	3.72	5.72	1.7	9.6	15.2	18.5	21.7	15.2	10.2	5.8	6.4	13.4	15.2	15.1	14.4	6.1	19.4	-0.4	-0.22
2	1	34	12	#NULL!	#NULL!	#NULL!	#NULL!	131.2	85.8	#NULL!	15	20	25	15	15	15	60	110	15	20	25	15	20	5	50	95	1.6	3.76	5.2	1.72	3.68	5.28	13.7	12	19.2	21.6	24.4	20.9	25.1	18.4	12.4	16	17.9	21.3	20.6	25.9	21.8	20.4	-1.22
2	1	33	15	#NULL!	#NULL!	#NULL!	#NULL!	143.4	97	#NULL!	10	10	10	10	10	15	40	105	10	5	5	5	10	10	40	110	1.52	4.08	5.84	1.6	4.04	5.36	10.8	14.4	3.3	14.6	14.5	7.2	21	25.7	6.7	9.2	9.3	19.7	16.8	21.1	25.3	15	-1.46
2	1	23	4	#NULL!	#NULL!	#NULL!	#NULL!	134.7	88	#NULL!	5	5	5	10	5	5	95	110	5	0	0	5	5	5	95	110	1.6	3.88	5.72	1.6	3.8	5.64	15.1	14.6	28.9	30.6	29	22.8	27	26.6	8.5	12.3	33	27.9	23.9	24.6	24.4	32.6	-0.82
2	1	44	22	#NULL!	#NULL!	#NULL!	#NULL!	145	97	#NULL!	10	10	5	35	35	50	45	90	10	10	20	25	30	25	65	90	1.64	4.24	6.24	1.64	4.16	6.24	10.5	17.1	3.6	12.6	15.9	17.5	18	17	-3	10.7	-1.5	15.1	14.3	12.9	16	9.7	-1.57
2	1	39	22	#NULL!	#NULL!	#NULL!	#NULL!	135	87	#NULL!	10	10	10	15	20	20	#NULL!	#NULL!	10	15	35	40	50	40	#NULL!	#NULL!	1.68	3.96	5.8	1.72	3.92	5.68	-12.4	1.6	9.1	10.9	17.2	9.3	9.4	13.6	5	4.9	13.5	7.2	6.5	-9.6	-1.6	-4.9	-0.61
2	1	54	22	#NULL!	#NULL!	#NULL!	#NULL!	136.8	87	#NULL!	5	5	5	5	30	20	105	#NULL!	5	5	30	30	25	20	90	#NULL!	1.76	3.96	5.76	1.8	3.96	5.76	11.4	18	21.7	22.1	17.1	12.8	8.8	6.6	12.6	20.3	22.6	17.5	8.8	10.9	10.4	2.5	-0.74
2	1	27	7	#NULL!	#NULL!	#NULL!	#NULL!	140.1	97	#NULL!	10	10	10	5	15	10	75	110	5	10	10	10	5	10	95	110	1.88	4	5.72	1.92	4	5.6	4.3	14.5	22	17	22.3	22.2	25.5	13	2.9	18.2	16.6	19.6	20.2	19.7	18.4	11.8	-1.77
2	1	34	12	#NULL!	#NULL!	#NULL!	#NULL!	142.4	97	#NULL!	15	15	15	15	15	15	40	85	10	15	15	15	25	15	40	85	1.6	3.96	5.56	1.72	4.04	5.28	12.7	21.2	20	17.3	24.5	16.1	16.9	17.8	8.2	16.8	22.8	22.1	25.1	11	19.3	27	-0.24
2	1	28	8	#NULL!	#NULL!	#NULL!	#NULL!	140.7	97	#NULL!	5	5	5	5	5	5	30	70	10	5	5	5	10	5	35	60	1.6	3.84	5.72	1.56	3.8	5.72	7	12.2	19.2	24.5	21.4	20.2	23.3	19.5	13	15.4	22.7	23.5	27	22.9	26.3	26	-0.16
2	1	33	10	#NULL!	#NULL!	#NULL!	#NULL!	141.6	97	#NULL!	15	10	10	45	50	35	55	95	10	10	10	45	55	30	50	100	1.64	3.8	5.72	1.64	3.84	5.72	7.2	15.2	17	14.6	19.6	6.4	-2.7	4.5	6.3	13.7	14	12	21.8	5.4	19.2	17.7	-0.61
2	1	36	18	#NULL!	#NULL!	#NULL!	#NULL!	134.2	87	#NULL!	10	10	35	55	35	15	45	90	5	5	20	35	20	5	45	85	1.48	3.72	5.48	1.56	3.8	5.44	4.3	6.4	15.3	15.7	16.3	-4	9.9	12.9	7.6	19.9	12.5	18.7	20.5	5.5	19.5	12.7	-0.25
2	1	25	4	#NULL!	#NULL!	#NULL!	#NULL!	137.6	97	#NULL!	10	10	10	10	10	10	30	85	10	5	10	10	10	10	35	75	1.6	3.64	5.48	1.6	3.6	5.32	4.6	16.7	16.5	17.2	23.6	12.9	18.6	21.4	9	14.6	12.1	13.4	24.4	18.1	22.7	19.7	-2.46
2	1	46	21	#NULL!	#NULL!	#NULL!	#NULL!	144.8	97	#NULL!	25	30	35	55	55	35	#NULL!	#NULL!	30	40	35	45	50	55	#NULL!	#NULL!	1.8	3.8	5.48	1.6	3.64	5.36	-8.5	4.1	11.2	10.6	4	-0.3	-0.4	2.3	-29.2	-23.2	5	-6.3	-10.9	-10.9	-3.4	-3.5	-2.24
2	1	50	27	#NULL!	#NULL!	#NULL!	#NULL!	134.4	85.4	#NULL!	35	30	25	30	40	15	90	#NULL!	40	30	35	40	35	25	80	110	1.64	3.92	5.72	1.76	3.92	5.72	3.7	9.8	16.6	20.8	26.1	24.4	21.5	22.4	3.5	14	26.3	24.4	25.4	20.6	29.9	25.2	-0.53
2	1	45	25	#NULL!	#NULL!	#NULL!	#NULL!	135.6	87	#NULL!	15	15	15	20	15	15	55	110	10	10	10	15	20	20	70	#NULL!	1.72	3.92	5.76	1.76	3.88	5.68	5.9	15.2	22.6	25.3	24.1	25.1	24.2	17.2	5.8	11.5	18.8	22.3	23.3	24.1	22.5	16	-1.85
2	1	24	4	#NULL!	#NULL!	#NULL!	#NULL!	128.6	88	#NULL!	10	10	10	5	5	5	40	55	10	5	5	5	15	10	45	55	1.54	3.76	5.6	1.52	3.72	5.6	9.3	-1	28.2	26.2	29.1	28.5	29.6	36.2	7.1	19	29	25.2	30.5	18.5	25.9	27.8	-2.2
2	1	35	9	#NULL!	#NULL!	#NULL!	#NULL!	141.2	97	#NULL!	10	10	15	10	10	5	50	70	10	10	10	10	15	10	35	80	1.68	4.16	5.96	1.76	4.16	6	4.2	10.1	15.1	7.9	25.2	13.3	21.8	18.1	1.5	4.3	16.4	17.5	11.4	14.3	17.3	23.3	-0.7
2	1	55	33	#NULL!	#NULL!	#NULL!	#NULL!	136.8	87	#NULL!	20	15	60	65	70	45	55	90	30	15	20	40	70	50	50	65	1.6	3.76	5.76	#NULL!	#NULL!	#NULL!	-0.8	5.2	15.9	24.6	-5.9	0.9	-8.1	-17.9	-5.7	2.5	13	14.8	19.1	-6.1	-2.4	-10.4	-0.41
2	1	46	21	#NULL!	#NULL!	#NULL!	#NULL!	144.8	97	#NULL!	20	15	20	15	25	25	95	#NULL!	15	20	20	25	25	50	95	#NULL!	1.64	4	5.68	1.72	4.04	5.64	6.9	18.6	20.8	14.3	19.3	19.6	1.9	-1.9	5.6	19.4	21.1	21.5	16.3	7.6	12.8	-3.3	#NULL!
2	1	29	5	#NULL!	#NULL!	#NULL!	#NULL!	138.6	97	#NULL!	10	5	5	5	5	0	45	55	10	5	5	5	25	5	35	50	1.72	3.88	5.92	1.64	3.84	6.04	11.5	13.4	20.8	20.6	24.8	24	26.8	32.6	7.2	10.9	20.1	22	25.7	23.5	29.5	32.1	-1.14
2	1	32	16	#NULL!	#NULL!	#NULL!	#NULL!	141.6	97	#NULL!	20	20	30	30	25	15	40	70	20	25	30	40	30	15	50	90	1.96	3.64	5.4	1.6	3.6	5.4	5.2	8.9	20.9	14.6	16.2	8.9	9.8	14.1	5.7	17.8	12.2	14.1	18.4	11.5	22.8	14	-1.6
2	1	34	14	#NULL!	#NULL!	#NULL!	#NULL!	133.1	87	#NULL!	10	5	15	10	15	5	60	85	10	10	20	10	25	10	35	60	2	3.92	5.36	2.08	3.96	5.56	9	17.5	17.1	16.4	19.3	20.6	24.7	26.4	10.2	13.2	15.8	15.1	19.9	21.1	23.1	17.5	-0.64
2	1	46	10	#NULL!	#NULL!	#NULL!	#NULL!	144.2	97	#NULL!	10	5	15	20	35	15	90	#NULL!	20	10	25	30	40	15	95	#NULL!	1.92	3.88	5.64	2.04	3.88	5.48	4.4	8.6	14.3	16.1	13.3	-5.8	-1.7	-7.9	-0.6	13.1	17.3	21.2	4.9	-11.9	-7.2	-3.5	-0.84
2	1	51	17	#NULL!	#NULL!	#NULL!	#NULL!	145.8	97	#NULL!	30	40	70	85	75	60	#NULL!	#NULL!	60	50	70	105	90	70	#NULL!	#NULL!	1.56	3.84	6.36	1.92	4.16	6.12	-12.2	-6.7	-12.1	-11.9	-3.3	-19	-21.3	0.2	-15.7	-10.9	-7.9	-9.9	-9.6	-3.9	-5.9	2.7	-1.26
2	1	28	6	#NULL!	#NULL!	#NULL!	#NULL!	139.4	97	#NULL!	5	5	30	45	20	5	25	65	10	5	5	35	25	0	50	85	1.56	3.68	5.6	1.6	3.68	5.56	13.6	21.6	24.9	23.3	13	11	19.7	21.1	4.5	18.3	23.8	20.9	17	18.2	25.5	23	-0.24
2	1	39	21	#NULL!	#NULL!	#NULL!	#NULL!	144.8	97	#NULL!	5	10	10	35	25	15	60	110	10	5	10	40	25	10	65	110	1.48	3.8	5.84	1.48	3.8	5.92	10.9	19.3	27.2	23.9	20.9	19.2	18.3	26	6.5	24.1	32.1	25.9	24.5	14.7	20.2	16.7	-0.14
2	1	51	25	#NULL!	#NULL!	#NULL!	#NULL!	135.6	87	#NULL!	10	10	15	60	30	10	110	110	10	10	20	50	30	10	#NULL!	#NULL!	1.68	4.08	5.92	1.72	4.12	5.92	9.7	17.9	26.9	21.5	20.4	10.3	15.8	13.9	6.7	11.5	30.1	22.7	12.9	8.7	2.5	4.1	-0.41
2	1	36	16	#NULL!	#NULL!	#NULL!	#NULL!	143.7	97	#NULL!	10	10	5	5	15	10	40	110	15	10	10	10	10	20	45	110	1.56	4.32	6.2	1.44	4.88	6.16	3.6	25.2	21.7	20	9.6	13	15.5	2.8	10.3	20.9	18.6	15.2	10.2	1.2	13.3	7.8	-0.36
2	1	36	18	#NULL!	#NULL!	#NULL!	#NULL!	144.2	97	#NULL!	10	10	20	20	35	15	95	#NULL!	10	10	10	15	30	15	80	#NULL!	1.88	4	5.8	1.8	4.04	5.76	-2.4	18.7	28.6	30.2	26.5	-3	10.8	-2.4	-3.9	15.2	23.9	22.4	16.2	10.9	1.2	3.1	-0.78
2	1	55	31	#NULL!	#NULL!	#NULL!	#NULL!	136.5	87	#NULL!	15	25	20	30	45	25	95	#NULL!	25	30	40	40	60	55	#NULL!	#NULL!	2	4.28	5.92	1.84	4	6.04	1.9	14.4	20.6	19.6	3	13	5.6	-7.4	3.6	6.6	13.3	19	5.9	7.7	3.2	4.6	-0.34
2	1	39	13	#NULL!	#NULL!	#NULL!	#NULL!	132.8	87	#NULL!	5	10	10	10	20	10	45	100	10	5	15	25	25	25	60	85	1.84	3.96	5.76	1.76	3.96	5.84	-0.5	12.2	19	16.9	17.1	11.7	16.1	4.5	3.1	4.8	18.5	19.7	17.2	15.9	18.7	23.7	-0.48
2	1	22	3	#NULL!	#NULL!	#NULL!	#NULL!	136.4	97	#NULL!	5	5	10	15	10	25	80	95	10	10	10	10	10	10	70	90	1.6	3.76	5.76	1.64	3.68	5.72	7.1	16.5	26.2	27.7	26.6	24.6	22.3	19.4	1.8	5.4	25.6	24.5	23.5	18.8	21.7	14	-1.04
2	1	39	16	#NULL!	#NULL!	#NULL!	#NULL!	134.7	88	#NULL!	15	15	15	25	15	5	50	85	10	10	10	15	15	20	65	110	1.88	3.88	6	1.72	3.8	5.8	9	10.3	15.1	12.9	11.1	3.2	13.6	5.7	4.5	13.2	17.3	15.5	16.5	7.2	21.3	13.9	-0.44
2	1	32	14	#NULL!	#NULL!	#NULL!	#NULL!	143.1	97	#NULL!	15	10	10	10	15	10	40	90	10	10	5	5	20	10	50	85	1.6	3.76	5.56	1.68	3.68	5.44	3.6	16.8	26.5	23.9	28.8	21.4	16.9	22.2	6.4	15.1	27	20.1	26.6	16.9	18.1	21	-0.98
2	1	46	8	#NULL!	#NULL!	#NULL!	#NULL!	140.3	91.9	#NULL!	10	10	15	30	15	30	100	#NULL!	10	15	35	55	35	25	105	#NULL!	1.56	3.96	5.76	1.56	3.88	5.92	9.8	23.2	22.1	16.3	6.9	-2	1.5	2.9	12.5	18.8	19.6	10.6	-2.1	-9	1.4	-4.1	-1.45
2	1	31	8	#NULL!	#NULL!	#NULL!	#NULL!	144.2	96	#NULL!	10	15	20	25	20	15	70	110	15	15	15	20	20	10	65	110	1.52	3.8	5.68	1.56	3.76	5.68	12.4	11.2	18.7	14.1	20.9	13.3	11.9	15.9	9.4	12.3	18.8	15.2	20.3	12.6	13.5	11.8	-0.09
3	1	21	1	#NULL!	#NULL!	#NULL!	#NULL!	109.6	75	#NULL!	10	5	5	5	20	25	20	55	5	5	5	5	10	15	35	75	1.68	3.96	5.88	1.68	3.84	5.84	4.1	15.2	22.3	21.5	22.9	26.9	35.2	25.9	8.2	17.8	20.3	20.2	22.1	21.1	31.1	25.3	0.24
3	1	34	12	#NULL!	#NULL!	#NULL!	#NULL!	120.4	75	#NULL!	5	5	10	15	20	10	35	80	15	5	10	5	5	15	60	90	1.6	4	6	1.72	3.88	5.88	3.7	16.3	16.2	18.2	27.1	23.1	26.3	29.2	4.1	17.5	16.6	15.4	22.2	25.5	20	19	0.29
3	1	40	10	#NULL!	#NULL!	#NULL!	#NULL!	119.6	75	#NULL!	15	15	20	15	5	0	45	90	15	15	15	15	5	0	45	110	1.72	4.24	5.84	2.12	4	5.76	1.6	11.3	17.6	12.6	16	20.7	30.2	29.4	2.1	11.2	14.1	15.3	17.8	20.5	29.5	21.4	0.04
3	1	23	2	#NULL!	#NULL!	#NULL!	#NULL!	112.6	75	#NULL!	5	5	5	10	5	10	30	45	15	5	5	10	5	5	35	60	1.56	3.96	5.88	1.52	3.96	5.76	6.3	7.2	9.3	1.1	-11.3	-0.6	-2.4	-1.3	5.8	11.9	6.8	16.2	17	16.9	17.4	1.5	0.24
3	1	28	6	#NULL!	#NULL!	#NULL!	#NULL!	117.4	75	#NULL!	5	10	5	5	5	0	25	105	5	5	5	5	25	5	40	85	1.74	4	5.4	1.64	4.04	5.32	6.5	15.8	17.3	19	17.3	15.2	22.3	11.1	5.1	19.6	19.7	18.8	17.7	20.4	27.7	23.2	-0.24
3	1	40	10	#NULL!	#NULL!	#NULL!	#NULL!	119.6	75	#NULL!	10	5	5	5	5	10	35	90	5	5	5	5	0	0	60	95	1.72	4.04	6.16	1.64	4	6	-4.9	22	26.8	22.3	23.7	25.6	24	29.3	0.3	14.6	25.3	17.9	20.4	21.4	23.9	10.7	0.52
3	1	23	3	#NULL!	#NULL!	#NULL!	#NULL!	114.4	75	#NULL!	10	5	5	5	10	0	30	75	10	10	5	5	5	5	40	75	1.72	3.76	5.56	1.64	3.76	5.52	2.6	2.8	10.4	11.9	24.6	25.4	26.9	28	-5.9	-8.4	-13.9	13.6	23.4	29.2	29.5	31.8	-0.08
3	1	27	3	#NULL!	#NULL!	#NULL!	#NULL!	114.4	75	#NULL!	15	10	10	10	10	10	30	60	20	20	15	15	15	10	40	80	1.96	4.04	5.48	1.72	4.08	5.48	13.8	24	30.9	27.2	28.8	18.1	21.5	7.7	0.4	-15.1	-6.4	0.8	14.7	2.6	14.1	1.6	-0.23
3	1	24	1	#NULL!	#NULL!	#NULL!	#NULL!	109.6	75	#NULL!	10	20	15	5	10	20	30	55	25	30	30	15	25	10	30	70	1.48	3.64	5.48	1.48	3.64	5.52	8	10.7	13.2	2.9	19	19.8	26.3	21.3	-8	3.6	1.1	0.5	18.5	8.5	25.3	19.2	-0.32
3	1	36	15	#NULL!	#NULL!	#NULL!	#NULL!	121.4	75	#NULL!	10	10	15	15	10	10	70	110	15	10	10	25	35	10	75	#NULL!	1.84	3.88	6	1.76	3.76	6.08	1.1	13.6	13.5	9.8	10.5	6	18.6	13.9	4.4	16	21	17	12.8	7.7	12.7	15.4	0.2
3	1	30	9	#NULL!	#NULL!	#NULL!	#NULL!	119.2	75	#NULL!	5	5	5	10	10	10	40	105	5	5	5	5	25	5	35	105	1.76	4.08	5.8	1.6	4	5.76	18.3	14.4	24.3	25	22.6	22.8	21.5	19.4	12.2	14.6	15.3	18.4	20.4	21.4	19.5	20.1	0.16
3	1	37	19	#NULL!	#NULL!	#NULL!	#NULL!	122.4	75	#NULL!	10	10	10	10	10	15	40	75	10	15	10	10	15	10	65	100	1.6	3.8	5.6	1.56	3.76	5.56	10.6	15.1	18.2	22.9	20.4	19.7	16.1	2.4	7.1	17.2	17.7	16.6	17.9	18.3	16.4	25.3	-0.11
3	1	48	25	#NULL!	#NULL!	#NULL!	#NULL!	123.6	75	#NULL!	15	15	15	15	10	10	45	90	15	15	15	15	10	10	50	90	1.56	3.96	6	1.68	3.92	5.72	7	11.3	7.5	19.2	12.8	22.3	26.1	20.2	-1.4	12.2	16.6	21.3	24.7	23.5	19.3	18	0.2
3	1	23	1	#NULL!	#NULL!	#NULL!	#NULL!	109.6	75	#NULL!	10	15	10	15	5	0	30	85	10	20	15	20	20	5	40	70	1.66	3.64	5.64	1.64	3.6	5.68	11.4	16.6	15.3	1.1	20.7	21.1	21.9	24.1	7.1	18.2	12.1	11.9	16.5	17	23.6	22.3	-0.16
3	1	36	10	#NULL!	#NULL!	#NULL!	#NULL!	119.6	75	#NULL!	10	10	10	20	15	10	40	85	10	10	20	10	25	15	50	85	1.44	3.72	5.48	1.44	3.76	5.48	-3.6	15.5	18.5	22.1	24	16.6	24.9	26.6	3.1	13.1	17.4	21.1	26.7	22.1	25.5	26.2	-0.32
3	1	23	2	#NULL!	#NULL!	#NULL!	#NULL!	112.6	75	#NULL!	10	10	10	10	30	5	40	85	10	10	30	25	35	5	40	60	1.6	3.76	5.88	1.6	3.72	5.76	3.2	10.5	19.9	17.2	24.7	25.5	19.5	7.9	1.6	11.6	15.6	21.8	13.5	4.1	18	16.4	0.17
3	1	34	8	#NULL!	#NULL!	#NULL!	#NULL!	118.7	75	#NULL!	10	5	0	0	5	0	30	75	10	5	5	5	10	5	35	80	1.68	3.8	5.6	1.72	3.92	5.76	3.2	10.2	25.1	28.2	22.7	26	27.2	16.4	5	11.5	22.3	22.8	21.7	6.2	11.9	8.9	0.02
3	1	37	19	#NULL!	#NULL!	#NULL!	#NULL!	122.4	75	#NULL!	20	25	30	10	20	20	55	#NULL!	20	20	30	20	20	20	70	#NULL!	1.72	3.84	6	1.72	4.08	6.04	3	12.2	3.9	13.2	8.6	7.3	16.7	16.4	2.8	12.4	9.5	14.2	4.6	-2.1	19.1	5.6	0.1
3	1	31	6	#NULL!	#NULL!	#NULL!	#NULL!	117.4	75	#NULL!	10	5	10	0	0	5	20	70	5	0	0	0	25	10	25	75	2.12	4.04	6.04	1.76	4.08	5.96	3.6	3.7	10.5	20.8	16.3	22.1	34	34	9.7	21	20.1	18.5	20.3	20.6	37.4	35.3	0.4
3	1	28	4	#NULL!	#NULL!	#NULL!	#NULL!	115.6	75	#NULL!	15	15	10	10	20	5	45	75	10	15	10	10	20	10	40	80	1.56	4.08	6.12	1.56	4.04	6.08	8.2	22.4	22.9	15.8	22.2	24.9	32	31.9	10.2	25.3	25.4	16.1	21.5	27	29.1	31.1	0.41
3	1	38	15	#NULL!	#NULL!	#NULL!	#NULL!	121.4	75	#NULL!	5	0	5	5	10	5	55	105	10	10	15	25	25	20	60	105	1.72	4.04	5.88	1.6	4.16	5.84	-1.3	13.6	12.9	17.4	27	28.8	25.6	24.9	-1.9	11.2	16.1	16.9	20.6	22.5	24.3	24.9	0.24
3	1	43	18	#NULL!	#NULL!	#NULL!	#NULL!	122.2	75	#NULL!	10	5	10	10	10	15	50	80	10	5	5	5	15	20	75	#NULL!	1.88	4.16	6	1.84	4.16	5.92	6.4	10.4	24	19	23.3	23.3	25.1	26.4	-2.9	10.9	15.7	17.9	21.1	16.1	19.5	23.1	0.29
3	1	25	1	#NULL!	#NULL!	#NULL!	#NULL!	109.6	75	#NULL!	10	5	10	5	10	10	30	90	15	10	5	5	10	20	60	105	1.8	3.84	5.44	1.76	3.76	5.48	6.6	12	7	9.9	25.8	13.7	11.2	20.8	-7.6	2.8	10	9.1	18.8	9.2	17.4	16.5	-0.2
3	1	26	1	#NULL!	#NULL!	#NULL!	#NULL!	109.6	75	#NULL!	10	5	5	5	5	0	25	90	10	5	5	5	15	5	40	90	1.52	4.08	5.96	1.56	4.04	5.92	3.2	14.9	24.9	26.1	28.6	18.7	25.1	33.8	6	17.2	23.1	22.5	26.1	24.9	26.7	32.8	0.32
3	1	27	10	#NULL!	#NULL!	#NULL!	#NULL!	119.6	75	#NULL!	5	5	10	15	20	10	35	80	15	5	10	5	5	15	60	90	1.96	3.64	5.72	1.92	3.92	5.28	0.3	5.2	27.8	27.9	25.4	19.3	23.5	25.6	0.1	3.1	17.8	25.9	23.4	18	23.3	20.4	0.01
3	1	36	12	#NULL!	#NULL!	#NULL!	#NULL!	120.4	75	#NULL!	10	15	10	5	10	0	30	85	10	15	10	10	25	15	40	65	1.64	3.68	5.68	1.6	3.68	5.56	2.1	1.1	18	5.5	17.1	19.5	19.8	22.1	-2.4	-1	4.9	6.9	17.2	19.9	13.8	12.3	-0.03
3	1	34	19	#NULL!	#NULL!	#NULL!	#NULL!	122.4	75	#NULL!	15	20	15	20	30	30	45	#NULL!	20	20	30	25	15	25	55	95	1.84	3.92	5.8	2	4	5.76	4	12.3	17.8	18.5	15.7	15.7	13.2	17.2	9	14	22.1	17.4	14.4	18.1	22.3	23.3	-0.1
3	1	28	8	#NULL!	#NULL!	#NULL!	#NULL!	118.7	75	#NULL!	10	10	10	10	15	5	25	70	5	5	5	5	15	0	45	80	1.44	3.84	5.56	1.44	3.84	5.52	14.8	23.1	27.8	17.8	24.6	29.6	32.5	29.6	5.9	15.8	22.1	16	23.9	21.9	31.7	30.7	-0.15
3	1	27	1	#NULL!	#NULL!	#NULL!	#NULL!	109.6	75	#NULL!	5	5	5	10	25	5	40	90	5	5	5	5	5	10	40	100	2.04	4.08	5.36	1.76	4.04	5.36	3	7.9	18.1	20.5	22.9	23.8	25.5	21	8.4	11	12.8	17.5	22.4	26.7	30.1	22.8	-0.28
3	1	56	31	#NULL!	#NULL!	#NULL!	#NULL!	124.5	75	#NULL!	25	30	25	30	65	50	#NULL!	#NULL!	25	20	30	15	45	40	#NULL!	#NULL!	1.8	3.88	5.8	2	3.92	5.84	-7.1	-1.2	11.5	-11.5	6.5	-10.4	-2.5	0.5	-7.6	-6.7	7.6	3.8	10.3	6.2	6.2	-12.8	0.33
3	1	34	10	#NULL!	#NULL!	#NULL!	#NULL!	119.6	75	#NULL!	10	10	10	10	15	10	40	95	10	10	10	10	20	5	45	100	1.72	4.08	6.04	1.76	3.92	6.16	5.9	15.8	12.7	14.7	22	15.4	18.8	18.4	12.7	14.3	16.2	18.3	26.3	20.7	26.2	28	0.24
3	1	45	20	#NULL!	#NULL!	#NULL!	#NULL!	122.6	75	#NULL!	10	10	15	20	20	5	60	#NULL!	15	15	15	20	20	5	80	#NULL!	1.8	4.12	6.04	1.76	4.04	6	7.1	4.8	19.1	13.5	17.9	19.2	17.7	17.7	7.1	4.8	19.1	13.5	17.9	19.2	17.7	17.7	0.16
3	1	23	2	#NULL!	#NULL!	#NULL!	#NULL!	112.6	75	#NULL!	10	10	15	15	15	5	25	60	10	10	20	20	30	5	45	55	1.92	4.16	5.96	1.96	4.16	5.92	16.5	22.5	26	25.6	22.9	15.3	26	16.2	6.1	18.8	28.1	29.5	28	21.4	22.5	25.1	0.08
3	1	24	0.5	#NULL!	#NULL!	#NULL!	#NULL!	106.6	75	#NULL!	5	5	5	5	10	10	20	60	5	5	5	5	5	10	45	60	1.52	3.64	5.72	1.52	3.64	5.68	3.5	10.2	24.5	20	23.9	20.7	24.1	18.7	3.5	10.2	24.5	20	23.9	20.7	24.1	18.7	-0.1
3	1	43	14	#NULL!	#NULL!	#NULL!	#NULL!	121.1	75	#NULL!	15	10	20	25	20	10	50	110	10	20	25	45	40	30	100	#NULL!	1.88	4.4	5.8	1.68	4.12	5.84	-2.6	11	14.5	21.1	17.1	20.4	14.7	16	1.4	9.4	27.8	26.2	21.1	5.6	9.7	7.9	0.29
3	1	41	20	#NULL!	#NULL!	#NULL!	#NULL!	122.6	75	#NULL!	10	10	15	10	10	5	45	90	10	10	15	10	15	5	50	105	1.68	4.16	6	1.6	4.08	5.92	-0.3	3.7	18.2	24.3	18.7	23	5.4	23.4	-10.4	-1.1	7.5	22.9	21.2	18.6	9.5	11.4	-0.08
3	1	26	2	#NULL!	#NULL!	#NULL!	#NULL!	112.6	75	#NULL!	10	15	10	25	20	5	35	70	10	10	15	25	25	5	40	75	1.68	3.92	5.72	1.68	3.92	5.84	3.3	14.4	10.2	17.8	15.3	13.9	10.2	12.1	0.6	15.2	17.4	17.6	22.4	16.5	17.3	14.9	-0.07
3	1	35	16	#NULL!	#NULL!	#NULL!	#NULL!	121.7	75	#NULL!	10	10	10	10	10	5	55	105	10	10	10	10	20	10	85	#NULL!	1.72	3.88	5.64	1.68	3.84	5.68	7.6	12.9	23.3	26.9	24.4	28	21.5	11.3	3.8	20.6	22.8	28.4	22.9	19.9	22.3	14.4	-0.04
3	1	28	4	#NULL!	#NULL!	#NULL!	#NULL!	115.6	75	#NULL!	10	5	10	5	10	0	20	65	5	5	5	5	10	15	75	105	1.76	3.84	5.6	1.52	3.8	5.48	3.9	6.3	19.1	22	22.8	10.2	26.9	24.4	4.6	6.1	16.9	17.3	8.4	23.7	21.9	20.4	0.05
3	1	34	6	#NULL!	#NULL!	#NULL!	#NULL!	117.4	75	#NULL!	15	10	10	10	10	5	60	85	20	10	10	15	25	5	55	90	1.76	3.84	5.76	1.8	3.88	5.92	6	8	14.5	18.1	21	18.6	9.1	8.9	5.2	6.6	17.5	20.2	26.4	9.7	17	7.3	-0.08
3	1	23	0.5	#NULL!	#NULL!	#NULL!	#NULL!	106.6	75	#NULL!	15	15	15	15	20	10	30	75	15	15	30	15	20	10	50	85	1.72	3.72	5.72	1.72	3.72	5.64	-3.8	9.3	15.8	14.8	15.1	10.5	21.5	26.3	5.5	19.1	24.4	16.8	23.8	18.5	22.9	31	-0.11
3	1	22	0.5	#NULL!	#NULL!	#NULL!	#NULL!	106.6	75	#NULL!	10	10	10	10	15	5	55	85	10	10	10	10	10	5	60	80	1.48	3.8	5.6	1.52	3.84	5.56	8.4	6.1	21.4	21.7	26.1	18.8	22.6	27.8	10.5	9.3	23.9	21.6	18.5	12.8	24.6	22.8	0.09
3	1	34	16	#NULL!	#NULL!	#NULL!	#NULL!	121.7	75	#NULL!	15	10	15	10	20	5	40	70	15	10	10	10	20	5	40	70	1.6	3.84	5.8	1.72	3.8	5.84	9.1	9.3	22.5	24.5	21.2	23.1	20.1	23	2.5	9	20.5	20.4	25.8	24.1	24.9	22.3	0.25
3	1	35	9	#NULL!	#NULL!	#NULL!	#NULL!	119.2	75	#NULL!	10	10	10	10	15	5	30	80	10	10	10	10	25	10	60	#NULL!	1.8	3.88	5.96	1.8	3.84	5.88	6.4	23.2	30.1	22.7	27.6	24.5	3.4	-0.6	0.7	17.2	22.7	18.2	21.7	19	10.1	4.4	0.01
3	1	34	13	#NULL!	#NULL!	#NULL!	#NULL!	120.8	75	#NULL!	10	10	10	10	20	20	70	110	15	15	15	15	30	25	75	#NULL!	1.82	3.88	5.72	1.76	3.92	5.88	2.8	10.2	10.3	15	18.7	10	9.9	9.3	-12.9	3.6	8.2	9.7	18.7	6.8	10.3	9.7	0.09
3	1	34	14	#NULL!	#NULL!	#NULL!	#NULL!	121.1	75	#NULL!	10	10	10	10	15	5	25	85	10	10	15	10	15	0	45	#NULL!	1.72	3.84	5.8	1.6	3.84	5.76	10.3	19.7	25.8	22.1	31.3	18.1	20.8	25	10.7	8.8	24.8	28.6	26.7	20	21.4	14.5	-0.18
3	1	44	24	#NULL!	#NULL!	#NULL!	#NULL!	123.4	75	#NULL!	10	15	15	30	20	10	90	105	15	15	15	15	15	5	95	#NULL!	1.64	3.76	5.72	2.24	3.72	5.76	6.5	17	16	16.9	20.7	18	6.1	18.7	2.1	13.5	13.5	18.3	20.1	21.8	23.9	26.7	-0.19
3	1	24	6	#NULL!	#NULL!	#NULL!	#NULL!	117.4	75	#NULL!	10	10	10	10	15	5	60	90	10	10	10	10	10	5	60	90	1.52	3.84	5.52	1.52	3.84	5.48	7.2	19	26.6	25.4	23.4	22.6	21.7	33.5	7.1	17.8	25.6	27	25.8	25.6	24.4	31.6	-0.06
3	1	52	8	#NULL!	#NULL!	#NULL!	#NULL!	133.1	81.8	#NULL!	20	25	45	50	40	30	85	105	20	25	45	45	30	20	50	110	1.76	4.04	5.16	1.96	3.88	5.96	3.8	1.8	5.8	14.9	18.2	7.8	21.1	17.8	5.2	5.9	7	18.7	15.9	17.1	12.2	12.6	0.05
3	1	31	12	#NULL!	#NULL!	#NULL!	#NULL!	130.4	85	#NULL!	10	5	25	25	15	5	40	85	5	5	15	20	30	5	30	80	1.88	3.72	5.84	1.76	3.72	5.8	12.5	23.7	26.3	22.4	19.6	16.3	28.2	24.3	12.5	23.7	26.3	22.4	19.6	16.3	28.2	24.3	-0.2
3	1	31	0	#NULL!	#NULL!	#NULL!	#NULL!	127.4	85	#NULL!	40	30	35	65	60	40	100	#NULL!	40	35	45	55	45	20	60	110	1.6	3.76	5.76	1.84	3.76	5.72	14.7	5.5	1.8	3.6	3.6	-26.3	-7.3	-1	10.6	11.4	18.1	16.9	14.3	4	19.9	16.8	0.52
3	1	38	13	#NULL!	#NULL!	#NULL!	#NULL!	120.8	75	#NULL!	25	30	30	40	35	15	40	85	30	35	30	35	25	20	35	85	1.64	3.88	6	1.6	4	6	-7.3	5.6	-6.1	-7.3	-0.7	-1.4	-6.5	-4.3	3	8.1	-6.9	3.5	3.3	-1.4	8.9	-0.1	-0.33
3	1	27	7	#NULL!	#NULL!	#NULL!	#NULL!	124.1	81	#NULL!	10	15	10	10	20	10	40	105	10	10	10	15	15	10	40	90	1.72	3.76	5.76	1.72	3.88	5.72	6.1	11.2	21.8	10.6	20.4	23.9	9.6	6.7	9.9	13.8	20.7	22.7	25.1	18.7	15.7	6.2	#NULL!
3	1	42	22	#NULL!	#NULL!	#NULL!	#NULL!	123	75	#NULL!	15	10	5	30	25	25	105	105	15	15	20	30	25	60	#NULL!	#NULL!	1.8	3.88	5.6	1.8	3.96	5.56	-3	5.2	14.1	16	24.5	21.6	16	21.6	-3	5.2	14.1	16	24.5	21.6	16	21.6	0.06
3	1	35	15	#NULL!	#NULL!	#NULL!	#NULL!	129.4	83	#NULL!	5	5	5	5	20	5	50	90	5	5	5	5	25	5	50	95	1.8	3.84	6.16	1.72	3.88	6.12	9.2	27.3	31	32.8	31.8	26	31.7	18.2	5.2	22.5	19.8	24.3	21	19.4	19.4	26.6	0.37
3	1	39	15	#NULL!	#NULL!	#NULL!	#NULL!	127.4	81	#NULL!	10	10	25	45	35	25	85	110	10	15	25	35	60	40	95	110	1.84	3.92	5.68	1.8	3.92	5.72	6.2	17.1	22.4	18.9	13.7	1.3	5.4	8.3	15.9	19.3	19.9	8.7	4.7	-13.2	-22.4	10.8	-0.73
3	1	49	27	#NULL!	#NULL!	#NULL!	#NULL!	129.9	81	#NULL!	15	15	10	20	20	10	60	90	10	15	15	35	25	20	80	110	#NULL!	#NULL!	#NULL!	#NULL!	#NULL!	#NULL!	-5.6	9.1	8.9	16.9	12	12	10.5	8.7	10.6	16.5	17.4	12.5	4.5	2.1	11.3	5.7	0.09
3	1	42	23	#NULL!	#NULL!	#NULL!	#NULL!	130.7	82.4	#NULL!	15	15	20	25	15	15	55	110	10	15	35	35	15	10	70	110	1.72	3.96	5.96	1.68	4	5.84	-5.8	-0.6	4.2	10.6	17.1	11.7	14.5	3.3	6.5	11.3	13.9	18.6	13.1	10.8	19.6	5.8	-0.2
3	1	52	33	#NULL!	#NULL!	#NULL!	#NULL!	124.8	75	#NULL!	15	20	30	85	85	90	#NULL!	#NULL!	10	15	25	55	60	25	#NULL!	#NULL!	#NULL!	#NULL!	#NULL!	#NULL!	#NULL!	#NULL!	7.1	9.1	12.3	8.2	5.8	-4.4	-8.9	-6.1	10	11.5	12	10.1	13.5	-8	-3.5	-3.8	0.21
3	1	43	18	#NULL!	#NULL!	#NULL!	#NULL!	122.2	75	#NULL!	10	10	10	10	5	10	40	100	10	10	10	15	20	10	75	#NULL!	1.58	3.88	6.08	1.6	3.96	6.04	4.7	8.9	18.9	19.4	19.7	17.3	25	18.6	-8.2	7.2	13.7	22.8	19.4	12.3	14.9	15	-0.06
3	1	36	12	#NULL!	#NULL!	#NULL!	#NULL!	120.4	75	#NULL!	35	35	25	15	10	15	40	105	40	45	35	25	30	15	75	#NULL!	1.56	3.92	5.88	1.72	4	6	2.4	-3.5	-2.4	3	9.8	10.8	6.4	9	-8.2	2.3	-3.9	-12.1	13.6	6.5	8.4	3.4	0.28
3	1	38	8	#NULL!	#NULL!	#NULL!	#NULL!	118.7	75	#NULL!	15	15	10	10	20	10	25	90	10	20	15	25	10	0	45	90	1.58	3.78	4.98	1.64	3.76	5.04	11.3	17.3	12.1	10	9.4	21.4	30.1	25.4	10.2	13.3	11.1	7.1	19	22.1	29.9	24.4	0.32
3	1	40	22	#NULL!	#NULL!	#NULL!	#NULL!	130.5	82.5	#NULL!	15	15	15	25	20	25	60	110	20	50	70	75	75	65	95	110	2.12	3.92	5.76	2.12	3.84	5.76	-2.2	3.7	5.2	13.8	16.6	19.3	17.7	7.6	2.1	6.3	0.9	9.8	-2.5	-14.2	-0.3	-2.2	-0.07
3	1	37	10	#NULL!	#NULL!	#NULL!	#NULL!	119.6	75	#NULL!	15	10	10	10	15	30	30	90	5	10	15	5	5	10	40	70	1.56	3.88	5.8	1.68	3.84	5.72	9.2	13	13.7	13.2	19.2	19.9	15.7	17.6	12.4	11.3	15.3	28.1	22.7	16.9	15.8	12.1	-0.36
3	1	39	11	#NULL!	#NULL!	#NULL!	#NULL!	120	75	#NULL!	15	25	10	15	50	10	40	95	15	20	10	20	15	0	45	110	1.64	3.84	5.6	1.64	3.84	5.44	2.2	1.9	4.4	4.4	13.5	19.2	16	10.3	10.3	15.3	9.6	7.7	17.2	18.2	18.2	19.4	-1.36
3	1	39	24	#NULL!	#NULL!	#NULL!	#NULL!	131.2	82.8	#NULL!	10	10	5	15	15	15	80	#NULL!	20	20	40	25	25	5	80	#NULL!	1.6	4.08	5.92	1.6	4	5.92	1.9	11.5	11.6	12.9	19.4	13.2	17.3	23.8	7.4	10.9	12.7	17.4	22.2	21.9	21.9	20.3	-0.98
3	1	37	11	#NULL!	#NULL!	#NULL!	#NULL!	120	75	#NULL!	10	15	20	20	5	0	30	105	5	15	15	25	5	0	40	105	1.64	3.92	5.84	1.56	3.84	5.8	12.8	16.1	20.4	21.8	13.9	7.1	8.3	14.9	14	14.6	19.3	14.4	20.6	7.8	8.3	16.2	-0.33
3	1	47	22	#NULL!	#NULL!	#NULL!	#NULL!	123	75	#NULL!	10	10	20	20	5	5	55	105	15	10	25	25	15	15	65	110	1.76	4	6.08	1.8	3.96	6.08	10.5	15	18.5	23.8	21.3	14.7	21.2	20.1	4	4.4	16.2	25.6	17.1	17.6	24.7	16.2	#NULL!
3	1	35	10	#NULL!	#NULL!	#NULL!	#NULL!	119.6	75	#NULL!	10	0	10	10	20	10	50	95	5	10	0	5	30	0	50	110	1.68	3.92	5.96	1.56	3.84	5.88	11.6	14.1	11.3	19.2	21.4	16	22.8	14.5	5.7	8.1	13.6	16.5	24.5	17.5	10.7	5.1	-0.13
3	1	27	2	#NULL!	#NULL!	#NULL!	#NULL!	112.6	75	#NULL!	10	10	10	5	15	15	35	60	5	10	10	5	10	5	35	70	1.64	3.6	5.64	1.6	3.6	5.64	4.9	9.8	19.4	15.7	20	27.4	30.6	32.9	15.2	14	17.6	9	19.3	18.1	25.6	34.1	-0.14
[truncated: 7 more columns]
